# Supplementary material for: Ethyl (E)-1-(2-styryl-1H-benzimidazol-1-yl)acetate
Source: Acta Crystallogr Sect E Struct Rep Online. 2009 Jun 10;65(Pt 7):o1535. doi: 10.1107/S1600536809019825 (PMC2969365; doi:10.1107/S1600536809019825)
Supplement: Supplementary file 1 [file e-65-o1535-sup1.cif]

##############################################################################
###                                                                        ###
###        Electronic paper (Acta Crystallographica Section E)             ###
###                                                                        ###
##############################################################################
#                                                                            #
# This CIF contains the data in a paper accepted for publication in Acta     #
# Crystallographica Section E. It conforms to the requirements of Notes      #
# for Authors for Section E, and has been peer reviewed under the auspices   #
# of the IUCr Commission on Journals.                                        #
#                                                                            #
# Full details of the Crystallographic Information File format               #
# are given in the paper "The Crystallographic Information File (CIF):       #
# a New Standard Archive File for Crystallography" by S. R. Hall, F. H.      #
# Allen and I. D. Brown [Acta Cryst. (1991), A47, 655-685].                  #
#                                                                            #
# The current version of the core CIF dictionary is obtainable from          #
# ftp://ftp.iucr.org/pub/cif_core.dic. The current version number is 2.4.    #
#                                                                            #
# Software is freely available for graphical display of the structure(s) in  #
# this CIF.  For information consult the CIF home page http://www.iucr.org/  #
# cif/home.html                                                              #
#                                                                            #
# This file may be used for bona fide research purposes within the           #
# scientific community so long as proper attribution is given to the journal # 
# article from which it was obtained.                                        #
#                                                                            #
##############################################################################
                                             
data_I
_audit_creation_method     SHELXL-97
_chemical_name_systematic
;
Ethyl (<i>E</i>)-1-(2-styryl-1<i>H</i>-benzimidazol-1-yl)acetate
;
_chemical_name_common     ?
_chemical_formula_moiety     'C19 H18 N2 O2'
_chemical_formula_sum     'C19 H18 N2 O2'
_chemical_formula_weight     307.36
_chemical_melting_point     ?
_symmetry_cell_setting     'orthorhombic'
_symmetry_space_group_name_H-M     'P c a 21'
_symmetry_space_group_name_Hall     'P 2c -2ac'
loop_
    _symmetry_equiv_pos_as_xyz
    'x, y, z'
    '-x, -y, z+1/2'
    'x+1/2, -y, z'
    '-x+1/2, y, z+1/2'
_cell_length_a     12.021(2)
_cell_length_b     14.369(3)
_cell_length_c     9.7517(18)
_cell_angle_alpha     90.00
_cell_angle_beta     90.00
_cell_angle_gamma     90.00
_cell_volume     1684.4(5)
_cell_formula_units_Z     4
_cell_measurement_reflns_used     3237
_cell_measurement_theta_min     2.5240
_cell_measurement_theta_max     27.4449
_cell_measurement_temperature     298(2)
_exptl_crystal_description     'Prism'
_exptl_crystal_colour     'colourless'
_exptl_crystal_size_max     0.2500
_exptl_crystal_size_mid     0.2500
_exptl_crystal_size_min     0.2000
_exptl_crystal_density_diffrn     1.212
_exptl_crystal_density_meas     ?
_exptl_crystal_density_method     'not measured'
_exptl_crystal_F_000     652
_exptl_absorpt_coefficient_mu     0.079
_exptl_absorpt_correction_type     'multi-scan'
_exptl_absorpt_process_details     '(CrystalClear; Rigaku, 2005)'
_exptl_absorpt_correction_T_min     0.884
_exptl_absorpt_correction_T_max     0.984
_exptl_special_details
;
;
_diffrn_ambient_temperature     298(2)
_diffrn_radiation_type     MoK\a
_diffrn_radiation_wavelength     0.71073
_diffrn_radiation_source     'fine-focus sealed tube'
_diffrn_radiation_monochromator     graphite
_diffrn_measurement_device_type     'Rigaku SCXmini'
_diffrn_measurement_method     'CCD_Profile_fitting'
_diffrn_detector_area_resol_mean     13.6612
_diffrn_reflns_number     16640
_diffrn_reflns_av_R_equivalents     0.0559
_diffrn_reflns_av_sigmaI/netI     0.0264
_diffrn_reflns_theta_min     2.84
_diffrn_reflns_theta_max     27.47
_diffrn_reflns_theta_full     27.47
_diffrn_measured_fraction_theta_max     0.998
_diffrn_measured_fraction_theta_full     0.998
_diffrn_reflns_limit_h_min     -15
_diffrn_reflns_limit_h_max     15
_diffrn_reflns_limit_k_min     -18
_diffrn_reflns_limit_k_max     18
_diffrn_reflns_limit_l_min     -12
_diffrn_reflns_limit_l_max     12
_diffrn_standards_number     0
_diffrn_standards_interval_count     .
_diffrn_standards_interval_time     .
_diffrn_standards_decay_%     ?
_refine_special_details
;
 Refinement of F^2^ against ALL reflections.  The weighted R-factor wR and
 goodness of fit S are based on F^2^, conventional R-factors R are based
 on F, with F set to zero for negative F^2^. The threshold expression of
 F^2^ > 2sigma(F^2^) is used only for calculating R-factors(gt) etc. and is
 not relevant to the choice of reflections for refinement.  R-factors based
 on F^2^ are statistically about twice as large as those based on F, and R-
 factors based on ALL data will be even larger.
;
_reflns_number_total     2046
_reflns_number_gt     1545
_reflns_threshold_expression     I>2\s(I)
_refine_ls_structure_factor_coef     Fsqd
_refine_ls_matrix_type     full
_refine_ls_R_factor_all     0.0798
_refine_ls_R_factor_gt     0.0578
_refine_ls_wR_factor_gt     0.1390
_refine_ls_wR_factor_ref     0.1513
_refine_ls_goodness_of_fit_ref     1.065
_refine_ls_restrained_S_all     1.056
_refine_ls_number_reflns     2046
_refine_ls_number_parameters     215
_refine_ls_number_restraints     43
_refine_ls_hydrogen_treatment     constr
_refine_ls_weighting_scheme     calc
_refine_ls_weighting_details
         'calc w=1/[\s^2^(Fo^2^)+(0.0802P)^2^+0.1398P] where P=(Fo^2^+2Fc^2^)/3'
_atom_sites_solution_hydrogens     geom
_atom_sites_solution_primary     direct
_atom_sites_solution_secondary     difmap
_refine_diff_density_max     0.159
_refine_diff_density_min     -0.251
_refine_ls_extinction_method     none
_refine_ls_extinction_coef     ?
loop_
    _atom_type_symbol
    _atom_type_description
    _atom_type_scat_dispersion_real
    _atom_type_scat_dispersion_imag
    _atom_type_scat_source
    'C' 'C' 0.0033 0.0016
                         'International Tables Vol C Tables 4.2.6.8 and 6.1.1.4'
    'H' 'H' 0.0000 0.0000
                         'International Tables Vol C Tables 4.2.6.8 and 6.1.1.4'
    'N' 'N' 0.0061 0.0033
                         'International Tables Vol C Tables 4.2.6.8 and 6.1.1.4'
    'O' 'O' 0.0106 0.0060
                         'International Tables Vol C Tables 4.2.6.8 and 6.1.1.4'
_computing_data_collection     'CrystalClear (Rigaku, 2005)'
_computing_cell_refinement     'CrystalClear (Rigaku, 2005)'
_computing_data_reduction     'CrystalClear (Rigaku, 2005)'
_computing_structure_solution     'SHELXS97 (Sheldrick, 1997)'
_computing_structure_refinement     'SHELXL97 (Sheldrick, 1997)'
_computing_molecular_graphics     'SHELXTL (Sheldrick, 2008)'
_computing_publication_material     'SHELXTL (Sheldrick, 2008)'
loop_
    _atom_site_type_symbol
    _atom_site_label
    _atom_site_fract_x
    _atom_site_fract_y
    _atom_site_fract_z
    _atom_site_U_iso_or_equiv
    _atom_site_adp_type
    _atom_site_calc_flag
    _atom_site_refinement_flags
    _atom_site_occupancy
    _atom_site_disorder_assembly
    _atom_site_disorder_group
    N N1 0.1633(2) 0.13879(18) 0.1323(3) 0.0509(6) Uani d . 1 A .
    N N2 0.0004(2) 0.14329(18) 0.0204(3) 0.0558(7) Uani d . 1 . .
    C C5 0.1630(2) 0.0626(2) 0.0454(3) 0.0500(7) Uani d . 1 . .
    O O1 0.3290(2) 0.2529(2) 0.0215(3) 0.0743(7) Uani d . 1 . .
    O O2 0.4352(2) 0.2271(2) 0.2042(3) 0.0925(10) Uani d D 1 . .
    C C3 0.3424(3) 0.2197(2) 0.1332(4) 0.0570(8) Uani d . 1 A .
    C C6 0.0611(3) 0.0668(2) -0.0229(4) 0.0543(8) Uani d . 1 . .
    C C11 0.0644(2) 0.1847(2) 0.1111(3) 0.0493(7) Uani d . 1 . .
    C C12 0.0354(3) 0.2693(2) 0.1853(4) 0.0559(8) Uani d . 1 . .
    H H12A 0.0799 0.2873 0.2586 0.067 Uiso calc R 1 . .
    C C13 -0.0510(3) 0.3216(2) 0.1534(4) 0.0587(8) Uani d . 1 . .
    H H13A -0.0924 0.3024 0.0780 0.070 Uiso calc R 1 . .
    C C14 -0.0894(3) 0.4059(2) 0.2221(4) 0.0586(8) Uani d . 1 . .
    C C4 0.2583(3) 0.1664(2) 0.2144(3) 0.0539(7) Uani d . 1 . .
    H H4A 0.2932 0.1113 0.2524 0.065 Uiso calc R 1 A .
    H H4B 0.2329 0.2046 0.2903 0.065 Uiso calc R 1 . .
    C C7 0.0364(3) -0.0019(3) -0.1204(4) 0.0675(10) Uani d . 1 . .
    H H7A -0.0309 -0.0015 -0.1675 0.081 Uiso calc R 1 . .
    C C15 -0.1778(4) 0.4562(3) 0.1668(5) 0.0794(12) Uani d . 1 . .
    H H15A -0.2105 0.4360 0.0856 0.095 Uiso calc R 1 . .
    C C19 -0.0430(3) 0.4385(3) 0.3420(4) 0.0715(10) Uani d . 1 . .
    H H19A 0.0171 0.4072 0.3806 0.086 Uiso calc R 1 . .
    C C9 0.2151(4) -0.0720(3) -0.0755(4) 0.0763(11) Uani d . 1 . .
    H H9A 0.2658 -0.1190 -0.0953 0.092 Uiso calc R 1 . .
    C C18 -0.0843(4) 0.5169(3) 0.4058(5) 0.0863(13) Uani d . 1 . .
    H H18A -0.0519 0.5378 0.4867 0.104 Uiso calc R 1 . .
    C C8 0.1142(4) -0.0697(3) -0.1441(5) 0.0804(12) Uani d . 1 . .
    H H8A 0.0987 -0.1157 -0.2085 0.096 Uiso calc R 1 . .
    C C10 0.2420(3) -0.0058(2) 0.0215(4) 0.0652(9) Uani d . 1 . .
    H H10A 0.3094 -0.0070 0.0684 0.078 Uiso calc R 1 . .
    C C16 -0.2178(4) 0.5352(3) 0.2300(6) 0.0944(14) Uani d . 1 . .
    H H16A -0.2757 0.5686 0.1902 0.113 Uiso calc R 1 . .
    C C17 -0.1726(5) 0.5644(3) 0.3512(6) 0.0941(15) Uani d . 1 . .
    H H17A -0.2015 0.6161 0.3962 0.113 Uiso calc R 1 . .
    C C1 0.5262(14) 0.283(2) 0.143(3) 0.128(3) Uani d PDU 0.50 A 1
    H H1A 0.5213 0.2820 0.0437 0.153 Uiso calc PR 0.50 A 1
    H H1B 0.5218 0.3470 0.1738 0.153 Uiso calc PR 0.50 A 1
    C C2 0.628(3) 0.241(2) 0.188(3) 0.137(8) Uani d PDU 0.50 A 1
    H H2B 0.6899 0.2732 0.1468 0.206 Uiso calc PR 0.50 A 1
    H H2C 0.6296 0.1769 0.1606 0.206 Uiso calc PR 0.50 A 1
    H H2D 0.6336 0.2453 0.2858 0.206 Uiso calc PR 0.50 A 1
    C C1' 0.5333(14) 0.271(2) 0.137(3) 0.128(3) Uani d PDU 0.50 A 2
    H H1'A 0.5564 0.2338 0.0590 0.153 Uiso calc PR 0.50 A 2
    H H1'B 0.5147 0.3327 0.1058 0.153 Uiso calc PR 0.50 A 2
    C C2' 0.621(3) 0.275(2) 0.237(3) 0.137(8) Uani d PDU 0.50 A 2
    H H2'A 0.6839 0.3070 0.1982 0.206 Uiso calc PR 0.50 A 2
    H H2'B 0.6429 0.2130 0.2622 0.206 Uiso calc PR 0.50 A 2
    H H2'C 0.5958 0.3078 0.3167 0.206 Uiso calc PR 0.50 A 2
loop_
    _atom_site_aniso_label
    _atom_site_aniso_U_11
    _atom_site_aniso_U_22
    _atom_site_aniso_U_33
    _atom_site_aniso_U_12
    _atom_site_aniso_U_13
    _atom_site_aniso_U_23
    N1 0.0473(13) 0.0574(15) 0.0480(13) -0.0008(12) -0.0054(12) -0.0040(13)
    N2 0.0486(13) 0.0628(16) 0.0560(15) -0.0030(13) -0.0017(13) -0.0031(15)
    C5 0.0513(17) 0.0551(17) 0.0434(17) -0.0044(15) 0.0014(14) -0.0030(14)
    O1 0.0745(16) 0.0925(18) 0.0560(14) -0.0139(14) -0.0052(14) 0.0121(15)
    O2 0.0618(15) 0.125(2) 0.090(2) -0.0270(16) -0.0254(16) 0.043(2)
    C3 0.0547(18) 0.0639(19) 0.0525(19) -0.0027(16) -0.0054(15) -0.0003(17)
    C6 0.0513(18) 0.0607(18) 0.0510(17) -0.0093(15) 0.0032(14) -0.0006(16)
    C11 0.0451(16) 0.0533(16) 0.0495(17) -0.0047(14) 0.0063(14) 0.0020(15)
    C12 0.0571(19) 0.0557(18) 0.0550(19) -0.0045(16) 0.0044(15) 0.0012(16)
    C13 0.0571(19) 0.0631(19) 0.0560(19) 0.0008(16) -0.0026(15) -0.0011(17)
    C14 0.0614(19) 0.0538(17) 0.0604(19) 0.0014(16) 0.0056(18) 0.0043(17)
    C4 0.0559(18) 0.0615(16) 0.0442(15) -0.0003(17) -0.0074(15) 0.0007(16)
    C7 0.060(2) 0.074(2) 0.068(2) -0.0138(19) -0.0028(18) -0.015(2)
    C15 0.082(3) 0.071(2) 0.085(3) 0.016(2) -0.010(2) -0.005(2)
    C19 0.075(2) 0.073(2) 0.067(2) 0.0104(19) 0.0006(19) -0.005(2)
    C9 0.082(3) 0.068(2) 0.079(2) 0.010(2) 0.002(2) -0.017(2)
    C18 0.105(3) 0.080(3) 0.074(3) 0.006(3) -0.003(3) -0.016(2)
    C8 0.089(3) 0.072(2) 0.080(3) -0.010(2) 0.000(2) -0.027(2)
    C10 0.0597(18) 0.0716(19) 0.064(2) 0.0050(18) -0.0025(18) -0.0081(19)
    C16 0.100(4) 0.082(3) 0.101(3) 0.034(3) -0.008(3) -0.003(3)
    C17 0.112(4) 0.074(3) 0.096(3) 0.025(3) 0.022(3) -0.004(3)
    C1 0.078(3) 0.160(7) 0.145(6) -0.048(4) -0.024(4) 0.068(6)
    C2 0.086(5) 0.18(2) 0.151(19) -0.025(9) -0.005(10) 0.031(12)
    C1' 0.078(3) 0.160(7) 0.145(6) -0.048(4) -0.024(4) 0.068(6)
    C2' 0.086(5) 0.18(2) 0.151(19) -0.025(9) -0.005(10) 0.031(12)
_geom_special_details
;
 All esds (except the esd in the dihedral angle between two l.s. planes)
 are estimated using the full covariance matrix.  The cell esds are taken
 into account individually in the estimation of esds in distances, angles
 and torsion angles; correlations between esds in cell parameters are only
 used when they are defined by crystal symmetry.  An approximate (isotropic)
 treatment of cell esds is used for estimating esds involving l.s. planes.
;
loop_
    _geom_bond_atom_site_label_1
    _geom_bond_atom_site_label_2
    _geom_bond_site_symmetry_2
    _geom_bond_distance
    _geom_bond_publ_flag
    N1 C11 . 1.376(4) ?
    N1 C5 . 1.384(4) ?
    N1 C4 . 1.450(4) ?
    N2 C11 . 1.314(4) ?
    N2 C6 . 1.385(4) ?
    C5 C10 . 1.387(5) ?
    C5 C6 . 1.395(4) ?
    O1 C3 . 1.200(5) ?
    O2 C3 . 1.318(4) ?
    O2 C1 . 1.482(9) ?
    O2 C1' . 1.485(9) ?
    C3 C4 . 1.495(5) ?
    C6 C7 . 1.402(5) ?
    C11 C12 . 1.457(5) ?
    C12 C13 . 1.318(5) ?
    C12 H12A . 0.9300 ?
    C13 C14 . 1.459(5) ?
    C13 H13A . 0.9300 ?
    C14 C19 . 1.378(5) ?
    C14 C15 . 1.393(5) ?
    C4 H4A . 0.9700 ?
    C4 H4B . 0.9700 ?
    C7 C8 . 1.370(6) ?
    C7 H7A . 0.9300 ?
    C15 C16 . 1.378(6) ?
    C15 H15A . 0.9300 ?
    C19 C18 . 1.380(6) ?
    C19 H19A . 0.9300 ?
    C9 C10 . 1.380(5) ?
    C9 C8 . 1.387(6) ?
    C9 H9A . 0.9300 ?
    C18 C17 . 1.369(7) ?
    C18 H18A . 0.9300 ?
    C8 H8A . 0.9300 ?
    C10 H10A . 0.9300 ?
    C16 C17 . 1.367(8) ?
    C16 H16A . 0.9300 ?
    C17 H17A . 0.9300 ?
    C1 C2 . 1.434(10) ?
    C1 H1A . 0.9700 ?
    C1 H1B . 0.9700 ?
    C2 H2B . 0.9600 ?
    C2 H2C . 0.9600 ?
    C2 H2D . 0.9600 ?
    C1' C2' . 1.436(10) ?
    C1' H1'A . 0.9700 ?
    C1' H1'B . 0.9700 ?
    C2' H2'A . 0.9600 ?
    C2' H2'B . 0.9600 ?
    C2' H2'C . 0.9600 ?
loop_
    _geom_angle_atom_site_label_1
    _geom_angle_atom_site_label_2
    _geom_angle_atom_site_label_3
    _geom_angle_site_symmetry_1
    _geom_angle_site_symmetry_3
    _geom_angle
    _geom_angle_publ_flag
    C11 N1 C5 . . 106.6(2) ?
    C11 N1 C4 . . 129.2(3) ?
    C5 N1 C4 . . 123.8(3) ?
    C11 N2 C6 . . 104.9(3) ?
    N1 C5 C10 . . 131.4(3) ?
    N1 C5 C6 . . 105.1(3) ?
    C10 C5 C6 . . 123.5(3) ?
    C3 O2 C1 . . 117.2(11) ?
    C3 O2 C1' . . 118.4(10) ?
    C1 O2 C1' . . 8(3) ?
    O1 C3 O2 . . 124.0(3) ?
    O1 C3 C4 . . 126.4(3) ?
    O2 C3 C4 . . 109.6(3) ?
    N2 C6 C5 . . 110.6(3) ?
    N2 C6 C7 . . 130.8(3) ?
    C5 C6 C7 . . 118.7(3) ?
    N2 C11 N1 . . 112.9(3) ?
    N2 C11 C12 . . 124.9(3) ?
    N1 C11 C12 . . 122.2(3) ?
    C13 C12 C11 . . 123.1(3) ?
    C13 C12 H12A . . 118.4 ?
    C11 C12 H12A . . 118.4 ?
    C12 C13 C14 . . 127.9(3) ?
    C12 C13 H13A . . 116.1 ?
    C14 C13 H13A . . 116.1 ?
    C19 C14 C15 . . 117.4(4) ?
    C19 C14 C13 . . 122.9(3) ?
    C15 C14 C13 . . 119.6(3) ?
    N1 C4 C3 . . 112.3(3) ?
    N1 C4 H4A . . 109.1 ?
    C3 C4 H4A . . 109.1 ?
    N1 C4 H4B . . 109.1 ?
    C3 C4 H4B . . 109.1 ?
    H4A C4 H4B . . 107.9 ?
    C8 C7 C6 . . 118.0(4) ?
    C8 C7 H7A . . 121.0 ?
    C6 C7 H7A . . 121.0 ?
    C16 C15 C14 . . 121.4(5) ?
    C16 C15 H15A . . 119.3 ?
    C14 C15 H15A . . 119.3 ?
    C14 C19 C18 . . 121.0(4) ?
    C14 C19 H19A . . 119.5 ?
    C18 C19 H19A . . 119.5 ?
    C10 C9 C8 . . 121.3(4) ?
    C10 C9 H9A . . 119.3 ?
    C8 C9 H9A . . 119.3 ?
    C17 C18 C19 . . 120.7(5) ?
    C17 C18 H18A . . 119.6 ?
    C19 C18 H18A . . 119.6 ?
    C7 C8 C9 . . 122.2(4) ?
    C7 C8 H8A . . 118.9 ?
    C9 C8 H8A . . 118.9 ?
    C9 C10 C5 . . 116.3(4) ?
    C9 C10 H10A . . 121.8 ?
    C5 C10 H10A . . 121.8 ?
    C17 C16 C15 . . 120.0(5) ?
    C17 C16 H16A . . 120.0 ?
    C15 C16 H16A . . 120.0 ?
    C16 C17 C18 . . 119.4(4) ?
    C16 C17 H17A . . 120.3 ?
    C18 C17 H17A . . 120.3 ?
    C2 C1 O2 . . 106(2) ?
    C2 C1 H1A . . 110.5 ?
    O2 C1 H1A . . 110.5 ?
    C2 C1 H1B . . 110.5 ?
    O2 C1 H1B . . 110.5 ?
    H1A C1 H1B . . 108.6 ?
    C1 C2 H2B . . 109.5 ?
    C1 C2 H2C . . 109.5 ?
    H2B C2 H2C . . 109.5 ?
    C1 C2 H2D . . 109.5 ?
    H2B C2 H2D . . 109.5 ?
    H2C C2 H2D . . 109.5 ?
    C2' C1' O2 . . 108(2) ?
    C2' C1' H1'A . . 110.1 ?
    O2 C1' H1'A . . 110.1 ?
    C2' C1' H1'B . . 110.1 ?
    O2 C1' H1'B . . 110.1 ?
    H1'A C1' H1'B . . 108.4 ?
    C1' C2' H2'A . . 109.5 ?
    C1' C2' H2'B . . 109.5 ?
    H2'A C2' H2'B . . 109.5 ?
    C1' C2' H2'C . . 109.5 ?
    H2'A C2' H2'C . . 109.5 ?
    H2'B C2' H2'C . . 109.5 ?
loop_
    _geom_torsion_atom_site_label_1
    _geom_torsion_atom_site_label_2
    _geom_torsion_atom_site_label_3
    _geom_torsion_atom_site_label_4
    _geom_torsion_site_symmetry_1
    _geom_torsion_site_symmetry_2
    _geom_torsion_site_symmetry_3
    _geom_torsion_site_symmetry_4
    _geom_torsion
    _geom_torsion_publ_flag
    C11 N1 C5 C10 . . . . 178.2(4) ?
    C4 N1 C5 C10 . . . . 4.8(5) ?
    C11 N1 C5 C6 . . . . -0.8(3) ?
    C4 N1 C5 C6 . . . . -174.2(3) ?
    C1 O2 C3 O1 . . . . 2.3(17) ?
    C1' O2 C3 O1 . . . . -6.5(17) ?
    C1 O2 C3 C4 . . . . -176.4(16) ?
    C1' O2 C3 C4 . . . . 174.8(16) ?
    C11 N2 C6 C5 . . . . 0.7(4) ?
    C11 N2 C6 C7 . . . . -178.6(4) ?
    N1 C5 C6 N2 . . . . 0.1(3) ?
    C10 C5 C6 N2 . . . . -179.0(3) ?
    N1 C5 C6 C7 . . . . 179.5(3) ?
    C10 C5 C6 C7 . . . . 0.4(5) ?
    C6 N2 C11 N1 . . . . -1.2(4) ?
    C6 N2 C11 C12 . . . . 180.0(3) ?
    C5 N1 C11 N2 . . . . 1.3(4) ?
    C4 N1 C11 N2 . . . . 174.2(3) ?
    C5 N1 C11 C12 . . . . -179.8(3) ?
    C4 N1 C11 C12 . . . . -7.0(5) ?
    N2 C11 C12 C13 . . . . -11.1(5) ?
    N1 C11 C12 C13 . . . . 170.2(3) ?
    C11 C12 C13 C14 . . . . 178.3(3) ?
    C12 C13 C14 C19 . . . . -5.9(6) ?
    C12 C13 C14 C15 . . . . 174.9(4) ?
    C11 N1 C4 C3 . . . . -91.5(4) ?
    C5 N1 C4 C3 . . . . 80.3(4) ?
    O1 C3 C4 N1 . . . . 13.5(5) ?
    O2 C3 C4 N1 . . . . -167.8(3) ?
    N2 C6 C7 C8 . . . . 178.9(4) ?
    C5 C6 C7 C8 . . . . -0.3(5) ?
    C19 C14 C15 C16 . . . . -0.4(6) ?
    C13 C14 C15 C16 . . . . 178.8(4) ?
    C15 C14 C19 C18 . . . . 1.2(6) ?
    C13 C14 C19 C18 . . . . -177.9(4) ?
    C14 C19 C18 C17 . . . . 0.0(7) ?
    C6 C7 C8 C9 . . . . -0.1(7) ?
    C10 C9 C8 C7 . . . . 0.4(7) ?
    C8 C9 C10 C5 . . . . -0.3(6) ?
    N1 C5 C10 C9 . . . . -178.9(3) ?
    C6 C5 C10 C9 . . . . -0.1(5) ?
    C14 C15 C16 C17 . . . . -1.7(8) ?
    C15 C16 C17 C18 . . . . 2.9(8) ?
    C19 C18 C17 C16 . . . . -2.0(8) ?
    C3 O2 C1 C2 . . . . -147.8(16) ?
    C1' O2 C1 C2 . . . . -47(14) ?
    C3 O2 C1' C2' . . . . 177.1(14) ?
    C1 O2 C1' C2' . . . . 94(16) ?
loop_
    _geom_hbond_atom_site_label_D
    _geom_hbond_atom_site_label_H
    _geom_hbond_atom_site_label_A
    _geom_hbond_site_symmetry_A
    _geom_hbond_distance_DH
    _geom_hbond_distance_HA
    _geom_hbond_distance_DA
    _geom_hbond_angle_DHA
    C4 H4B O1 4 0.97 2.47 3.409(4) 161.5
    C4 H4A Cg2 3_555 0.97 2.6702 3.577(4) 155.90
data_global
_journal_date_recd_electronic     2009-05-23
_journal_date_accepted     2009-05-25
_journal_name_full     'Acta Crystallographica, Section E'
_journal_year     2009
_journal_volume     65
_journal_issue      7
_journal_page_first     o1535
_journal_page_last     o1535
_journal_paper_category     QO
_journal_coeditor_code     HB2982
_publ_contact_author_name     'Xue-qun,Fu'
_publ_contact_author_address
;
Ordered Matter Science Research Center, Southeast UniVersity,
Nanjing 210096, People's Republic of China
;
_publ_contact_author_email     'fuxuequn222@163.com'
_publ_contact_author_fax     '86-25-52090626'
_publ_contact_author_phone     '86-25-52090626'
_publ_section_title
;
Ethyl (<i>E</i>)-1-(2-styryl-1<i>H</i>-benzimidazol-1-yl)acetate
;
loop_
    _publ_author_name
    _publ_author_footnote
    _publ_author_address
    'Fu, Xue-qun' .
;
Ordered Matter Science Research Center, Southeast UniVersity,
Nanjing 210096, People's Republic of China
;
    'Xu, Guang-hai' .
;
Ordered Matter Science Research Center, Southeast UniVersity,
Nanjing 210096, People's Republic of China
;
