# Supplementary material for: Ethyl (E)-1-(2-styryl-1H-benzimidazol-1-yl)acetate
Source: Acta Crystallogr Sect E Struct Rep Online. 2009 Jun 10;65(Pt 7):o1535. doi: 10.1107/S1600536809019825 (PMC2969365; doi:10.1107/S1600536809019825)
Supplement: Supplementary file 2 [file e-65-o1535-Isup2.hkl]

# 
# h,k,l, Fc-squared, Fo-squared, sigma(Fo-squared) and status flag 
# 
data_I
_shelx_title ' 1 in Pca2(1)' 
_shelx_refln_list_code          4 
_shelx_F_calc_maximum      159.57 
_exptl_crystal_F_000       652.00 
_reflns_d_resolution_high  0.7704 
 
loop_ 
 _symmetry_equiv_pos_as_xyz 
 'x, y, z' 
 '-x, -y, z+1/2' 
 'x+1/2, -y, z' 
 '-x+1/2, y, z+1/2' 
 
_cell_length_a    12.0215 
_cell_length_b    14.3687 
_cell_length_c     9.7517 
_cell_angle_alpha  90.000 
_cell_angle_beta   90.000 
_cell_angle_gamma  90.000 
 
_shelx_F_squared_multiplier     1.000 
 
loop_ 
 _refln_index_h 
 _refln_index_k 
 _refln_index_l 
 _refln_F_squared_calc 
 _refln_F_squared_meas 
 _refln_F_squared_sigma 
 _refln_observed_status 
   2   0   0     1438.31     1445.60      8.38 o 
   4   0   0      507.38      518.53      7.39 o 
   6   0   0       27.70       21.60      2.61 o 
   8   0   0      669.58      691.31     20.30 o 
  10   0   0      488.08      506.13     23.42 o 
  12   0   0       78.36       81.39     10.95 o 
   2   1   0      222.81      227.73      2.31 o 
   3   1   0      197.43      147.63      2.94 o 
   4   1   0      426.89      392.49      4.02 o 
   5   1   0       27.40       31.11      2.02 o 
   6   1   0       13.62       14.02      2.10 o 
   7   1   0      716.50      722.01     12.25 o 
   8   1   0      176.25      179.84      4.87 o 
   9   1   0        0.64        3.78      2.14 o 
  10   1   0      117.44      124.43      4.86 o 
  11   1   0      364.56      387.72     15.00 o 
  12   1   0       18.91       18.12      2.53 o 
  13   1   0        5.04        3.81      2.52 o 
  14   1   0        1.69       -1.23      3.10 o 
  15   1   0        0.34       -1.73      8.38 o 
   0   2   0       21.70       19.36      0.96 o 
   1   2   0     2098.26     1946.35      7.60 o 
   2   2   0     3638.76     3398.76     12.84 o 
   3   2   0     2429.28     2355.10     11.10 o 
   4   2   0      357.57      305.51      4.20 o 
   5   2   0      372.89      395.42      4.44 o 
   6   2   0      225.02      201.91      6.01 o 
   7   2   0      395.56      422.98      7.21 o 
   8   2   0       17.55       12.17      1.61 o 
   9   2   0        9.74        8.25      2.51 o 
  10   2   0       72.13       72.85      4.50 o 
  11   2   0      234.82      245.38      8.24 o 
  12   2   0        0.41        1.01      2.60 o 
  13   2   0        3.57        1.93      2.53 o 
  14   2   0        3.83        4.54      2.30 o 
  15   2   0        0.64       -1.51      4.12 o 
   0   3   0     3107.96     2656.55     17.42 o 
   1   3   0      867.64      911.45      5.91 o 
   2   3   0      901.03      918.78      6.14 o 
   3   3   0      474.59      420.12      3.72 o 
   4   3   0       73.42       75.65      2.05 o 
   5   3   0      314.59      309.27      4.41 o 
   6   3   0       87.88       79.40      2.55 o 
   7   3   0        0.65       -0.27      1.90 o 
   8   3   0        6.88        9.17      2.45 o 
   9   3   0       36.87       34.17      4.30 o 
  10   3   0        0.78        3.88      2.03 o 
  11   3   0        0.02       -2.29      2.29 o 
  12   3   0       91.77       95.95      7.24 o 
  13   3   0        0.61        1.30      3.26 o 
  14   3   0       24.87       17.55      4.59 o 
  15   3   0        0.01       10.85      4.68 o 
   0   4   0     6886.80     6904.42     41.65 o 
   1   4   0     3721.14     3508.48     21.54 o 
   2   4   0       31.30       35.64      1.79 o 
   3   4   0       76.30       77.07      4.14 o 
   4   4   0        2.06        0.50      1.48 o 
   5   4   0      324.44      364.17      5.76 o 
   6   4   0       41.41       40.87      2.02 o 
   7   4   0       89.23       78.54      2.79 o 
   8   4   0      141.78      139.80      3.97 o 
   9   4   0       16.27       13.36      1.86 o 
  10   4   0      134.61      124.34      6.41 o 
  11   4   0        2.66        8.22      2.78 o 
  12   4   0       26.96       16.93      4.95 o 
  13   4   0        9.33        6.07      3.76 o 
  14   4   0       17.17       23.11      5.02 o 
  15   4   0        0.23        7.28      4.22 o 
   0   5   0       20.53       21.20      2.85 o 
   1   5   0        7.91        5.13      2.23 o 
   2   5   0       53.11       51.50      1.81 o 
   3   5   0      423.40      405.03      4.04 o 
   4   5   0       46.94       50.36      2.10 o 
   5   5   0        0.18        1.89      2.02 o 
   6   5   0      184.58      224.50      4.09 o 
   7   5   0      300.72      318.39      6.62 o 
   8   5   0        3.01        3.48      1.99 o 
   9   5   0       51.86       49.20      4.44 o 
  10   5   0       68.45       61.67      5.15 o 
  11   5   0       33.81       37.50      6.30 o 
  12   5   0       13.52       13.33      4.08 o 
  13   5   0        3.21        8.35      6.31 o 
  14   5   0        0.01        5.26      3.58 o 
  15   5   0        0.56        2.26      3.80 o 
   0   6   0     1044.79     1195.68     15.79 o 
   1   6   0        7.66        5.84      1.55 o 
   2   6   0       26.31       26.24      1.72 o 
   3   6   0      607.64      583.50      7.06 o 
   4   6   0     1567.86     1756.66     18.81 o 
   5   6   0       68.30       60.83      2.87 o 
   6   6   0      186.73      173.90      4.59 o 
   7   6   0      161.33      162.24      4.73 o 
   8   6   0      207.87      183.91      6.35 o 
   9   6   0        5.56       11.87      3.89 o 
  10   6   0        8.21        9.03      4.08 o 
  11   6   0       40.00       45.59      5.53 o 
  12   6   0        9.97       22.36      4.57 o 
  13   6   0        7.58        8.60      4.06 o 
  14   6   0        0.00        4.57      4.00 o 
   0   7   0      924.28      929.39     18.81 o 
   1   7   0        5.94       11.89      2.01 o 
   2   7   0      109.72       89.66      2.76 o 
   3   7   0       10.19        6.98      1.62 o 
   4   7   0     1017.55     1115.50     14.70 o 
   5   7   0      101.12       91.85      2.79 o 
   6   7   0      237.41      269.42      8.61 o 
   7   7   0      358.87      403.00     11.59 o 
   8   7   0       80.23       83.50      5.21 o 
   9   7   0       10.77        4.88      3.87 o 
  10   7   0        9.24       15.73      4.47 o 
  11   7   0        0.30       -0.33      3.87 o 
  12   7   0        4.73        7.66      4.38 o 
  13   7   0        1.02        0.05      3.90 o 
  14   7   0       21.77       25.27      5.49 o 
   0   8   0      133.46      123.19      5.19 o 
   1   8   0        0.12       -0.74      2.51 o 
   2   8   0        1.98        1.95      2.44 o 
   3   8   0      224.21      187.74      4.05 o 
   4   8   0       18.18       21.55      1.92 o 
   5   8   0       55.44       48.35      2.30 o 
   6   8   0       79.06       81.12      5.24 o 
   7   8   0       37.59       29.50      4.49 o 
   8   8   0      120.18      139.89      7.47 o 
   9   8   0       24.42       18.15      4.77 o 
  10   8   0        5.18        6.71      6.13 o 
  11   8   0        1.42        7.67      3.99 o 
  12   8   0       11.06       17.53      4.61 o 
  13   8   0        3.93       -1.13      4.15 o 
  14   8   0        3.76       11.18      5.02 o 
   0   9   0        0.04       -2.88      2.88 o 
   1   9   0      311.17      334.54      5.89 o 
   2   9   0       28.33       21.80      2.19 o 
   3   9   0       16.15       12.01      1.84 o 
   4   9   0       12.88       10.94      1.61 o 
   5   9   0        0.71       -0.25      2.54 o 
   6   9   0       79.51       78.24      6.72 o 
   7   9   0        0.12        1.17      5.64 o 
   8   9   0       28.69       32.33      4.95 o 
   9   9   0        8.25        6.72      4.19 o 
  10   9   0       15.22       11.50      4.45 o 
  11   9   0        7.38        9.61      4.65 o 
  12   9   0        6.36        8.31      4.38 o 
  13   9   0        8.83        8.54      4.82 o 
   0  10   0      351.99      434.48     11.82 o 
   1  10   0        5.56        9.08      2.05 o 
   2  10   0       87.52       83.34      4.02 o 
   3  10   0       50.11       51.21      2.80 o 
   4  10   0        1.47        4.85      3.92 o 
   5  10   0      595.09      654.26     22.30 o 
   6  10   0      297.87      354.08     11.74 o 
   7  10   0        0.07       -4.50      4.79 o 
   8  10   0       11.29        4.61      4.27 o 
   9  10   0        0.33        8.08      4.25 o 
  10  10   0        0.35       14.72      4.74 o 
  11  10   0        8.08        5.31      4.84 o 
  12  10   0        7.88       14.14      5.16 o 
  13  10   0        3.19        3.46      4.40 o 
   0  11   0        5.65        6.56      2.38 o 
   1  11   0       26.62       28.83      2.47 o 
   2  11   0       39.94       43.46      4.68 o 
   3  11   0       11.11        7.86      1.98 o 
   4  11   0      185.52      191.96      7.92 o 
   5  11   0       28.97       19.65      3.02 o 
   6  11   0       16.42        6.60      4.11 o 
   7  11   0       16.21       21.06      4.00 o 
   8  11   0        1.38       -0.10      3.32 o 
   9  11   0        0.61        1.22     10.30 o 
  10  11   0        3.10        0.63      4.39 o 
  11  11   0       24.86       23.02      4.98 o 
  12  11   0       34.52       37.20      7.38 o 
   0  12   0      134.09      152.13      7.48 o 
   1  12   0       16.68       17.36      2.86 o 
   2  12   0        4.51        4.10      2.52 o 
   3  12   0        2.15        5.54      3.27 o 
   4  12   0        9.01        6.16      1.86 o 
   5  12   0       12.62        9.76      2.73 o 
   6  12   0      101.78      101.97      6.99 o 
   7  12   0        7.92        7.99      2.75 o 
   8  12   0        1.42        6.94      3.85 o 
   9  12   0        4.42       12.40      3.65 o 
  10  12   0        9.29       12.12      5.38 o 
  11  12   0       19.22       19.56      5.23 o 
   0  13   0      206.11      227.32     12.93 o 
   1  13   0       10.95       11.19      2.10 o 
   2  13   0       42.59       46.48      3.37 o 
   3  13   0       21.59       14.35      2.66 o 
   4  13   0        9.07        8.95      3.13 o 
   5  13   0       33.39       36.99      7.81 o 
   6  13   0        2.18       -3.50      3.50 o 
   7  13   0       27.08       16.92      3.62 o 
   8  13   0        4.29        0.55      3.07 o 
   9  13   0        0.46        2.53      4.22 o 
  10  13   0        0.64       -1.97      2.61 o 
  11  13   0        9.32        5.88      4.17 o 
   0  14   0      108.26      116.88      8.68 o 
   1  14   0        4.90        2.55      2.24 o 
   2  14   0        1.44        0.01      2.30 o 
   3  14   0        8.42        8.32      2.52 o 
   4  14   0        0.36        1.95      2.11 o 
   5  14   0        2.99        5.41      2.49 o 
   6  14   0       36.31       38.36      4.71 o 
   7  14   0       28.75       24.59      5.13 o 
   8  14   0        7.58        9.91      3.49 o 
   9  14   0        0.96        7.84      4.26 o 
  10  14   0        1.91       -0.86      4.02 o 
   0  15   0      192.97      220.32     22.36 o 
   1  15   0        0.34        3.60      2.04 o 
   2  15   0        7.66        8.96      2.87 o 
   3  15   0        0.97        2.51      2.56 o 
   4  15   0        0.31        2.21      3.45 o 
   5  15   0        0.36        6.29      2.93 o 
   6  15   0        1.69        6.94      3.48 o 
   7  15   0        3.07        5.67      4.01 o 
   8  15   0        2.57       -3.92      3.92 o 
   9  15   0        6.42        9.71      4.76 o 
   0  16   0       34.49       23.86      4.62 o 
   1  16   0        9.32       10.51      2.51 o 
   2  16   0        1.26       -0.01      3.10 o 
   3  16   0        0.37        0.96      4.80 o 
   4  16   0        0.01        4.29      3.24 o 
   5  16   0        4.93        9.39      3.78 o 
   6  16   0        0.05        3.03      3.68 o 
   7  16   0        7.97       10.19      3.44 o 
   8  16   0        9.54       12.26      3.43 o 
   0  17   0        2.94        6.70      3.61 o 
   1  17   0        0.00        3.91      1.88 o 
   2  17   0        5.12        0.59      3.18 o 
   3  17   0       13.28        8.64      3.06 o 
   4  17   0        1.73        2.51      5.60 o 
   5  17   0        3.22        5.94      3.25 o 
   6  17   0       19.32       16.00      5.13 o 
   0  18   0        3.67       -0.08      4.15 o 
   1  18   0        3.51        8.93      5.69 o 
   2  18   0        0.64        3.41      3.96 o 
   3  18   0        0.96        7.63      5.72 o 
   4  18   0        2.16        2.09      3.03 o 
   2   0   1     9544.66     9186.50     32.13 o 
   4   0   1     1591.53     1719.60      9.61 o 
   6   0   1     1086.22     1126.14     12.06 o 
   8   0   1      234.58      263.60      8.97 o 
  10   0   1       58.42       59.96      3.53 o 
  12   0   1       18.95       19.10      2.79 o 
  14   0   1        0.50        7.19      6.53 o 
   1   1   1      524.40      330.75      2.02 o 
   2   1   1     4325.74     4214.69     14.98 o 
   3   1   1     2000.41     1774.95      6.23 o 
   4   1   1      366.32      325.50      3.11 o 
   5   1   1        8.40        4.06      1.23 o 
   6   1   1      242.66      255.18      4.10 o 
   7   1   1       20.40       18.10      1.38 o 
   8   1   1       16.78       17.38      1.50 o 
   9   1   1       13.60       19.98      2.11 o 
  10   1   1      108.93      109.05      3.35 o 
  11   1   1        6.66        3.84      1.37 o 
  12   1   1       14.39       14.15      2.09 o 
  13   1   1       11.93        8.95      1.93 o 
  14   1   1        3.81        4.35      2.16 o 
  15   1   1        6.26        7.08      4.80 o 
   1   2   1     1451.28     1147.40      4.20 o 
   2   2   1     9004.47     8149.33     38.66 o 
   3   2   1     2108.61     1909.61      7.66 o 
   4   2   1      105.23      137.73      2.26 o 
   5   2   1      296.10      323.27      3.66 o 
   6   2   1      297.29      320.20      3.64 o 
   7   2   1      353.40      398.51      4.63 o 
   8   2   1       30.98       29.13      1.89 o 
   9   2   1       48.48       43.03      1.97 o 
  10   2   1      119.81      114.80      3.53 o 
  11   2   1       31.36       31.36      2.95 o 
  12   2   1       53.07       54.00      3.46 o 
  13   2   1       24.47       23.06      3.00 o 
  14   2   1        4.72        5.39      2.66 o 
  15   2   1        3.64        6.03      2.50 o 
   1   3   1     7314.71     7036.12     72.15 o 
   2   3   1      192.57      189.89      2.07 o 
   3   3   1     2391.83     2330.19     13.27 o 
   4   3   1      397.50      431.77      3.53 o 
   5   3   1      579.39      579.28      5.87 o 
   6   3   1       52.13       57.05      2.01 o 
   7   3   1      176.77      179.70      2.85 o 
   8   3   1       23.96       21.38      1.52 o 
   9   3   1      330.51      328.18      7.51 o 
  10   3   1       67.17       67.05      3.30 o 
  11   3   1       52.15       56.35      3.02 o 
  12   3   1        0.80        1.29      2.11 o 
  13   3   1       33.19       27.11      3.63 o 
  14   3   1        6.81        3.49      2.15 o 
  15   3   1        1.05        4.71      2.67 o 
   1   4   1       53.64       44.56      1.56 o 
   2   4   1      552.32      537.58      3.08 o 
   3   4   1      545.09      544.23      3.25 o 
   4   4   1     2208.76     2265.91     30.96 o 
   5   4   1       87.23      102.77      2.13 o 
   6   4   1       99.82      101.94      3.09 o 
   7   4   1       12.86       12.97      1.14 o 
   8   4   1       91.12       93.35      3.03 o 
   9   4   1      157.62      173.06      4.34 o 
  10   4   1      200.20      200.34      5.40 o 
  11   4   1       64.87       70.99      3.78 o 
  12   4   1       10.72       12.84      2.20 o 
  13   4   1        0.16        1.99      2.40 o 
  14   4   1        2.90        5.80      2.28 o 
  15   4   1        3.04        1.26      3.35 o 
   1   5   1     1342.08     1219.85      5.65 o 
   2   5   1      652.74      625.19      3.61 o 
   3   5   1      186.06      186.87      2.67 o 
   4   5   1       93.57       98.51      1.80 o 
   5   5   1      262.93      274.29      3.89 o 
   6   5   1       45.04       51.25      2.21 o 
   7   5   1       56.53       58.39      2.94 o 
   8   5   1       95.91       97.24      3.18 o 
   9   5   1       68.75       55.04      2.57 o 
  10   5   1        1.93        3.49      2.48 o 
  11   5   1        2.02        4.28      1.96 o 
  12   5   1        5.82        5.89      2.49 o 
  13   5   1       15.88       17.54      3.14 o 
  14   5   1       12.48       15.08      3.25 o 
   1   6   1      554.33      585.65      3.94 o 
   2   6   1      439.72      482.16      4.36 o 
   3   6   1       92.00       89.97      1.56 o 
   4   6   1       74.17       64.97      1.93 o 
   5   6   1       96.91      103.44      2.61 o 
   6   6   1       57.19       59.83      2.59 o 
   7   6   1      101.01      100.58      3.73 o 
   8   6   1       45.83       50.93      3.83 o 
   9   6   1      183.37      186.75      4.66 o 
  10   6   1      120.93      112.67      4.65 o 
  11   6   1        7.00        5.92      2.76 o 
  12   6   1        1.82        7.20      2.91 o 
  13   6   1        4.40        2.75      2.69 o 
  14   6   1        6.69        3.17      2.83 o 
   1   7   1      752.39      780.78      6.38 o 
   2   7   1      229.72      229.90      2.97 o 
   3   7   1      165.60      157.94      2.37 o 
   4   7   1       17.09       14.16      1.17 o 
   5   7   1        8.58        7.00      0.79 o 
   6   7   1       11.91       14.48      1.54 o 
   7   7   1        9.74        8.85      2.29 o 
   8   7   1      158.00      168.38      4.23 o 
   9   7   1      209.46      191.06      6.66 o 
  10   7   1       15.65       12.96      3.00 o 
  11   7   1        6.06        5.21      2.79 o 
  12   7   1        3.81        6.22      2.78 o 
  13   7   1        1.55        4.53      3.17 o 
  14   7   1        6.41        5.77      2.87 o 
   1   8   1      456.05      457.21      5.05 o 
   2   8   1      482.67      514.19      5.45 o 
   3   8   1        7.38        6.44      1.67 o 
   4   8   1      111.20      113.32      2.43 o 
   5   8   1       43.20       36.51      1.84 o 
   6   8   1       29.74       26.77      2.57 o 
   7   8   1       83.56       92.49      5.18 o 
   8   8   1       22.89       25.95      3.24 o 
   9   8   1       17.90       19.40      3.40 o 
  10   8   1       47.79       49.73      4.20 o 
  11   8   1        5.30        4.71      3.06 o 
  12   8   1        7.39       13.40      3.12 o 
  13   8   1       11.71       12.61      3.93 o 
  14   8   1        1.24        7.46      2.93 o 
   1   9   1      117.49      120.27      2.83 o 
   2   9   1      559.33      608.66      7.56 o 
   3   9   1       25.92       27.06      1.45 o 
   4   9   1       37.72       37.61      1.79 o 
   5   9   1      137.32      126.98      3.75 o 
   6   9   1      231.79      239.67      5.82 o 
   7   9   1      207.09      192.39      8.06 o 
   8   9   1      188.78      195.22      7.14 o 
   9   9   1       80.83       89.35      4.48 o 
  10   9   1       19.99       17.44      3.16 o 
  11   9   1       14.23        9.86      3.35 o 
  12   9   1        6.03        9.51      3.16 o 
  13   9   1        1.06       -1.90      4.01 o 
   1  10   1       53.88       49.26      2.62 o 
   2  10   1       12.60       11.69      1.47 o 
   3  10   1       29.27       28.60      2.34 o 
   4  10   1       32.05       25.28      1.72 o 
   5  10   1       49.99       52.34      2.49 o 
   6  10   1       23.58       26.85      2.58 o 
   7  10   1       24.89       23.71      3.39 o 
   8  10   1       16.65       18.02      3.56 o 
   9  10   1       66.14       64.99      4.69 o 
  10  10   1        1.82        0.59      2.78 o 
  11  10   1        4.49        5.38      2.98 o 
  12  10   1        0.42        2.37      3.02 o 
  13  10   1        1.75        1.78      3.19 o 
   1  11   1       38.36       34.96      2.04 o 
   2  11   1       28.48       28.32      2.41 o 
   3  11   1        9.26        8.13      1.41 o 
   4  11   1      450.67      449.74      6.47 o 
   5  11   1        9.13        7.78      1.73 o 
   6  11   1       41.36       40.81      3.06 o 
   7  11   1        9.04       12.10      2.28 o 
   8  11   1        3.70        1.44      2.89 o 
   9  11   1       12.60        9.37      2.28 o 
  10  11   1       10.16       17.23      3.40 o 
  11  11   1        1.90        7.58      3.11 o 
  12  11   1        4.98       14.46      3.53 o 
   1  12   1       70.02       72.79      2.61 o 
   2  12   1       15.43       15.82      1.86 o 
   3  12   1       75.94       76.15      3.31 o 
   4  12   1       30.17       28.76      2.21 o 
   5  12   1        4.91        1.62      1.97 o 
   6  12   1        2.71        9.69      2.50 o 
   7  12   1       18.24       15.96      2.75 o 
   8  12   1        1.04        5.00      3.68 o 
   9  12   1        8.34        9.95      2.14 o 
  10  12   1        3.22        5.88      3.23 o 
  11  12   1        9.07       10.89      2.83 o 
   1  13   1        4.60        3.13      1.40 o 
   2  13   1       44.57       41.89      2.23 o 
   3  13   1       34.80       35.17      2.04 o 
   4  13   1       15.01       15.38      2.07 o 
   5  13   1       47.07       48.16      5.07 o 
   6  13   1       43.43       39.32      3.88 o 
   7  13   1       16.74       16.09      2.81 o 
   8  13   1        1.92        2.57      3.07 o 
   9  13   1        6.30        7.98      3.32 o 
  10  13   1        4.46        1.73      2.92 o 
  11  13   1        3.64        2.72      2.94 o 
   1  14   1       53.53       59.83      2.86 o 
   2  14   1       63.01       67.12      3.58 o 
   3  14   1        0.96        0.95      1.47 o 
   4  14   1       13.50       13.40      2.65 o 
   5  14   1        1.16        2.48      2.02 o 
   6  14   1        9.48       12.42      3.09 o 
   7  14   1        2.13        6.37      2.26 o 
   8  14   1        6.48        4.09      3.74 o 
   9  14   1        4.95        9.32      2.61 o 
  10  14   1        0.11        2.16      2.99 o 
   1  15   1        6.60        8.01      1.35 o 
   2  15   1       17.89       13.92      2.32 o 
   3  15   1        4.96        7.90      1.76 o 
   4  15   1        1.66        5.67      1.74 o 
   5  15   1        0.24        6.33      2.09 o 
   6  15   1        4.85        1.49      2.55 o 
   7  15   1        7.76        5.59      2.18 o 
   8  15   1       14.15       13.86      2.79 o 
   9  15   1        6.89        6.54      4.45 o 
   1  16   1       22.65       23.21      2.36 o 
   2  16   1       30.38       24.77      2.47 o 
   3  16   1        3.86        7.72      2.24 o 
   4  16   1        1.59        2.73      2.32 o 
   5  16   1        5.14        4.61      2.75 o 
   6  16   1        4.35       11.15      2.70 o 
   7  16   1        4.68        2.72      2.91 o 
   1  17   1        5.72        5.21      1.74 o 
   2  17   1        3.45        1.01      1.88 o 
   3  17   1        2.20        4.13      3.01 o 
   4  17   1        1.80        3.68      2.61 o 
   5  17   1        0.77        7.48      2.25 o 
   6  17   1        0.89        1.02      3.32 o 
   1  18   1        0.89       -0.26      2.04 o 
   2  18   1        1.83        6.80      2.07 o 
   3  18   1        6.81        6.81      2.69 o 
   0   0   2     8406.28     7990.75     39.98 o 
   2   0   2       68.21       94.32      2.43 o 
   4   0   2      171.32      163.69      3.29 o 
   6   0   2     1437.11     1587.26     16.34 o 
   8   0   2      132.16      142.28      4.90 o 
  10   0   2      193.28      180.85      5.27 o 
  12   0   2      122.18      145.05     10.12 o 
  14   0   2        7.47        4.47      2.75 o 
   0   1   2    11151.41    10504.16     58.48 o 
   1   1   2     1910.51     1743.83      5.96 o 
   2   1   2      120.00      125.26      1.72 o 
   3   1   2      545.75      516.12      3.19 o 
   4   1   2      644.04      649.83      3.91 o 
   5   1   2     1348.16     1321.23      9.53 o 
   6   1   2       88.39       93.73      3.12 o 
   7   1   2      136.43      148.15      2.78 o 
   8   1   2       25.17       30.28      1.62 o 
   9   1   2        7.45        8.38      1.47 o 
  10   1   2       36.79       34.09      2.63 o 
  11   1   2       86.20       94.96      3.66 o 
  12   1   2       71.06       64.38      3.67 o 
  13   1   2        1.35        3.24      2.01 o 
  14   1   2        2.85        1.49      1.66 o 
  15   1   2        0.57        1.84      3.53 o 
   0   2   2    25463.12    23532.03     96.79 o 
   1   2   2     7563.00     7129.78     21.10 o 
   2   2   2     6129.83     6053.48     19.37 o 
   3   2   2      356.38      354.63      2.56 o 
   4   2   2      114.73      140.05      1.99 o 
   5   2   2      342.21      386.93      3.89 o 
   6   2   2      804.69      811.10      8.36 o 
   7   2   2      172.93      184.28      2.92 o 
   8   2   2      146.09      138.29      3.15 o 
   9   2   2        2.86        2.26      1.52 o 
  10   2   2      258.84      268.69      6.82 o 
  11   2   2       57.13       56.88      2.82 o 
  12   2   2       23.38       21.66      2.70 o 
  13   2   2        5.48        7.05      2.62 o 
  14   2   2        0.59       -0.71      2.20 o 
  15   2   2        0.10        2.36      3.80 o 
   0   3   2     1833.65     1848.16      8.72 o 
   1   3   2       98.30       63.80      1.29 o 
   2   3   2     5379.67     5095.52     15.28 o 
   3   3   2     3453.39     3640.32     13.46 o 
   4   3   2      164.23      160.00      2.34 o 
   5   3   2      826.65      841.76      7.35 o 
   6   3   2      352.89      358.77      4.97 o 
   7   3   2       79.80       72.77      2.01 o 
   8   3   2       11.22       14.35      1.84 o 
   9   3   2       48.89       49.75      2.72 o 
  10   3   2      125.26      130.16      4.41 o 
  11   3   2       68.42       70.51      3.29 o 
  12   3   2       13.36       15.59      2.18 o 
  13   3   2        0.20        6.59      2.99 o 
  14   3   2        9.07        7.10      2.45 o 
  15   3   2        0.04        3.32      3.34 o 
   0   4   2      146.22      132.71      2.43 o 
   1   4   2      930.12      892.48      5.14 o 
   3   4   2      577.23      500.88      3.42 o 
   4   4   2      121.09      135.78      2.42 o 
   5   4   2     1065.70     1081.60     10.00 o 
   6   4   2       49.69       62.62      2.28 o 
   7   4   2      103.50      110.00      3.20 o 
   8   4   2        2.44        3.72      1.13 o 
   9   4   2       44.35       45.43      2.89 o 
  10   4   2       19.49       12.59      2.32 o 
  11   4   2       88.71       83.97      4.00 o 
  12   4   2       23.51       25.46      2.80 o 
  13   4   2       16.78       20.06      3.17 o 
  14   4   2       13.24       21.17      3.73 o 
  15   4   2        3.45        8.32      3.47 o 
   0   5   2      272.02      245.98      4.30 o 
   1   5   2      572.76      528.72      3.58 o 
   2   5   2      500.32      514.53      3.79 o 
   3   5   2      121.94       90.95      1.73 o 
   4   5   2      420.32      439.01      5.46 o 
   5   5   2      478.10      460.45      6.68 o 
   6   5   2      446.62      521.04      6.93 o 
   7   5   2       13.37       15.89      1.66 o 
   8   5   2       52.50       50.91      3.65 o 
   9   5   2       16.67       18.24      2.34 o 
  10   5   2        7.95        5.68      1.88 o 
  11   5   2       51.15       48.15      4.07 o 
  12   5   2       16.13       14.99      3.01 o 
  13   5   2       13.35       15.25      3.34 o 
  14   5   2       16.66       20.15      3.57 o 
   0   6   2      328.93      313.09      4.91 o 
   1   6   2      365.95      385.42      3.80 o 
   2   6   2      985.94      931.70      7.40 o 
   3   6   2      189.42      199.72      3.14 o 
   4   6   2       21.57       18.55      1.14 o 
   5   6   2       10.97       14.92      2.15 o 
   6   6   2      122.43      112.47      3.65 o 
   7   6   2       14.33       18.14      1.78 o 
   8   6   2       24.35       27.15      3.06 o 
   9   6   2       12.78       10.87      1.95 o 
  10   6   2       42.16       36.84      3.72 o 
  11   6   2        9.45        8.92      2.06 o 
  12   6   2        0.64       -2.21      3.03 o 
  13   6   2        1.79        5.53      3.77 o 
  14   6   2        4.39        1.41      2.98 o 
   0   7   2      360.95      412.79      7.25 o 
   1   7   2      332.09      326.08      4.45 o 
   2   7   2      144.66      146.80      2.39 o 
   3   7   2      296.63      345.98      4.24 o 
   4   7   2      153.66      150.32      2.79 o 
   5   7   2       62.49       64.09      2.64 o 
   6   7   2       29.04       31.93      2.53 o 
   7   7   2      133.69      137.07      4.46 o 
   8   7   2      134.81      142.85      6.08 o 
   9   7   2        2.28        2.84      1.76 o 
  10   7   2       65.59       61.50      3.95 o 
  11   7   2        0.04        0.96      3.24 o 
  12   7   2        6.95        9.04      2.80 o 
  13   7   2        6.14        8.24      2.63 o 
  14   7   2        1.84        2.45      2.88 o 
   0   8   2      184.72      199.13      4.60 o 
   1   8   2       12.00       12.97      1.15 o 
   2   8   2      219.12      217.46      3.37 o 
   3   8   2       17.33       21.30      1.24 o 
   4   8   2      128.29      148.88      3.51 o 
   5   8   2        6.81        6.98      2.15 o 
   6   8   2       69.10       76.75      3.21 o 
   7   8   2       14.48       12.96      3.29 o 
   8   8   2       58.89       52.82      4.67 o 
   9   8   2       51.64       62.42      4.04 o 
  10   8   2        9.08       12.35      3.12 o 
  11   8   2        5.90        6.02      2.74 o 
  12   8   2        4.05        8.05      2.68 o 
  13   8   2        1.03        0.69      2.53 o 
   0   9   2      107.05      107.40      4.10 o 
   1   9   2        2.67        4.60      1.46 o 
   2   9   2      150.86      150.16      3.37 o 
   3   9   2       77.53       70.55      2.05 o 
   4   9   2      124.77      134.25      3.51 o 
   5   9   2      162.82      161.71      4.86 o 
   6   9   2       80.36       88.22      3.62 o 
   7   9   2       28.56       31.60      2.44 o 
   8   9   2      148.10      148.97      5.16 o 
   9   9   2        3.24        5.36      3.02 o 
  10   9   2        2.75        1.36      2.80 o 
  11   9   2        3.45        3.22      2.86 o 
  12   9   2        0.95       -0.53      2.84 o 
  13   9   2        4.90        3.63      2.99 o 
   0  10   2       58.94       55.25      3.19 o 
   1  10   2       22.38       20.89      1.55 o 
   2  10   2      114.75      116.26      2.95 o 
   3  10   2       68.33       62.44      2.74 o 
   4  10   2       20.29       15.77      1.87 o 
   5  10   2       70.84       78.84      4.29 o 
   6  10   2      117.34      113.79      4.26 o 
   7  10   2       25.95       27.64      2.60 o 
   8  10   2        2.11        2.82      2.78 o 
   9  10   2        6.42       15.73      3.15 o 
  10  10   2        5.62        3.95      3.26 o 
  11  10   2       14.56       17.57      3.33 o 
  12  10   2       10.27       10.12      3.17 o 
   0  11   2       62.46       64.10      3.81 o 
   1  11   2       68.67       64.59      2.64 o 
   2  11   2        5.97        6.97      1.35 o 
   3  11   2       10.80       11.57      1.91 o 
   4  11   2       38.90       41.58      2.81 o 
   5  11   2        8.15       13.87      2.09 o 
   6  11   2      107.97       95.66      4.19 o 
   7  11   2       32.72       30.07      2.89 o 
   8  11   2        5.47        6.96      2.66 o 
   9  11   2        0.63        4.11      3.62 o 
  10  11   2        6.71        5.80      2.91 o 
  11  11   2        5.19        3.94      2.88 o 
  12  11   2        0.89       -3.04      3.04 o 
   0  12   2       89.83       88.51      4.38 o 
   1  12   2       68.28       70.82      2.69 o 
   2  12   2       25.79       26.87      1.88 o 
   3  12   2      137.90      130.83      4.19 o 
   4  12   2        9.79        8.49      1.63 o 
   5  12   2      178.40      192.90      5.49 o 
   6  12   2       58.83       57.17      4.10 o 
   7  12   2        3.51        2.68      2.70 o 
   8  12   2        6.03        4.50      2.98 o 
   9  12   2        0.70       12.24      2.79 o 
  10  12   2        0.40        2.53      2.74 o 
  11  12   2        1.09        4.36      2.66 o 
   0  13   2       19.52       12.76      2.50 o 
   1  13   2       30.66       31.13      2.17 o 
   2  13   2       54.78       53.74      2.68 o 
   3  13   2       40.80       37.89      2.82 o 
   4  13   2       16.05       17.02      2.30 o 
   5  13   2       10.24        9.55      2.15 o 
   6  13   2       11.78       11.27      2.29 o 
   7  13   2        4.01        2.66      2.29 o 
   8  13   2        2.39        4.57      2.32 o 
   9  13   2        9.66        9.54      2.51 o 
  10  13   2        0.94        6.00      2.78 o 
   0  14   2      122.78      109.26      8.52 o 
   1  14   2       33.16       32.72      2.32 o 
   2  14   2       14.22       12.02      2.22 o 
   3  14   2        4.94        3.88      2.12 o 
   4  14   2       22.11       18.71      2.05 o 
   5  14   2        3.42        3.97      1.55 o 
   6  14   2       30.00       29.91      3.60 o 
   7  14   2       12.29       10.31      2.52 o 
   8  14   2        9.64       11.42      2.78 o 
   9  14   2        4.82        0.66      2.75 o 
  10  14   2        0.11        4.15      4.21 o 
   0  15   2       31.85       34.05      3.32 o 
   1  15   2       13.69       14.50      2.15 o 
   2  15   2        5.48        5.97      2.16 o 
   3  15   2        3.43        7.15      1.96 o 
   4  15   2       11.55        6.58      1.81 o 
   5  15   2        7.89       10.23      2.65 o 
   6  15   2       14.35       19.86      3.10 o 
   7  15   2        6.90        9.57      2.65 o 
   8  15   2        4.40        9.28      2.70 o 
   0  16   2       62.07       66.17      8.81 o 
   1  16   2        1.76        1.00      1.38 o 
   2  16   2        3.86        3.96      1.94 o 
   3  16   2        1.78        3.81      1.87 o 
   4  16   2        0.22        3.80      2.39 o 
   5  16   2        3.81       11.36      2.74 o 
   6  16   2        4.44        5.07      1.98 o 
   7  16   2        0.64        3.27      2.72 o 
   0  17   2        1.48        3.06      3.14 o 
   1  17   2        2.28        0.47      1.99 o 
   2  17   2        3.48       -0.11      1.86 o 
   3  17   2        1.02        2.09      2.26 o 
   4  17   2        0.95        2.43      3.45 o 
   5  17   2        1.00       -0.04      2.42 o 
   0  18   2        1.81       -1.73      5.34 o 
   1  18   2        1.93        2.29      2.85 o 
   2  18   2        2.20       -0.69      3.07 o 
   3  18   2        6.53        4.82      3.61 o 
   2   0   3      413.53      355.00      3.81 o 
   4   0   3       45.35       53.17      2.10 o 
   6   0   3       55.55       57.59      2.72 o 
   8   0   3      268.14      289.22      6.38 o 
  10   0   3       92.31       90.07      4.43 o 
  12   0   3       85.93       95.11      6.83 o 
  14   0   3        7.59       12.81      4.52 o 
   1   1   3      551.49      472.73      2.98 o 
   2   1   3      129.29      116.37      1.73 o 
   3   1   3      676.93      680.46      3.87 o 
   4   1   3       28.48       29.25      1.27 o 
   5   1   3       30.37       21.57      1.19 o 
   6   1   3      195.92      223.62      3.10 o 
   7   1   3       73.44       74.46      2.18 o 
   8   1   3       54.70       58.38      2.00 o 
   9   1   3      114.91      110.92      3.25 o 
  10   1   3       49.35       53.72      2.47 o 
  11   1   3        3.30        4.22      1.45 o 
  12   1   3       19.90       15.26      2.05 o 
  13   1   3       18.73       19.04      2.72 o 
  14   1   3        2.48        5.21      2.25 o 
  15   1   3       10.27        8.08      4.00 o 
   1   2   3     3079.52     2952.50     10.50 o 
   2   2   3      205.44      227.37      2.60 o 
   3   2   3      246.70      261.14      2.95 o 
   4   2   3     1874.97     2006.16     13.72 o 
   5   2   3       21.82       22.15      1.46 o 
   6   2   3      258.92      254.48      3.58 o 
   7   2   3        5.91        5.79      0.98 o 
   8   2   3       26.40       33.12      1.61 o 
   9   2   3        3.74        6.44      1.63 o 
  10   2   3        5.43        3.83      1.91 o 
  11   2   3       15.22       10.89      1.76 o 
  12   2   3        7.17        6.24      2.09 o 
  13   2   3       17.40       15.68      2.36 o 
  14   2   3        8.91        7.47      2.63 o 
  15   2   3        2.20        6.12      4.22 o 
   1   3   3      485.31      466.06      3.32 o 
   2   3   3      349.18      345.16      2.72 o 
   3   3   3     1046.28     1133.17      5.61 o 
   4   3   3       79.25       71.99      1.76 o 
   5   3   3     1173.08     1213.58      9.15 o 
   6   3   3      286.85      322.04      4.03 o 
   7   3   3      133.87      124.14      3.21 o 
   8   3   3        1.67        3.98      1.72 o 
   9   3   3        2.53        4.08      1.54 o 
  10   3   3       39.11       35.30      2.63 o 
  11   3   3       10.02       11.49      2.33 o 
  12   3   3       25.47       16.54      2.25 o 
  13   3   3        4.34        5.86      1.80 o 
  14   3   3        2.43        5.28      3.12 o 
   1   4   3        0.60        1.12      0.96 o 
   2   4   3      847.90      773.78      5.01 o 
   3   4   3     1769.93     1771.31     12.23 o 
   4   4   3      173.36      188.71      2.89 o 
   5   4   3      109.64      102.94      2.30 o 
   6   4   3       87.22       89.49      2.33 o 
   7   4   3       48.66       46.57      2.28 o 
   8   4   3       63.63       78.85      3.52 o 
   9   4   3       15.93       11.94      1.95 o 
  10   4   3       43.27       39.06      2.52 o 
  11   4   3       56.25       55.33      3.53 o 
  12   4   3       26.01       22.36      2.27 o 
  13   4   3        1.45       -1.89      2.59 o 
  14   4   3        7.14        4.44      3.07 o 
   1   5   3      409.81      449.33      4.05 o 
   2   5   3      356.13      376.26      3.99 o 
   3   5   3       72.32       75.76      2.14 o 
   4   5   3      633.53      684.41      6.44 o 
   5   5   3      547.50      567.15      6.98 o 
   6   5   3       39.90       38.52      2.26 o 
   7   5   3       94.27       91.51      3.47 o 
   8   5   3      166.45      183.06      5.43 o 
   9   5   3      148.23      146.41      6.03 o 
  10   5   3       18.56       28.25      2.66 o 
  11   5   3       53.10       54.18      3.40 o 
  12   5   3        7.41        6.90      2.35 o 
  13   5   3        1.83        3.62      2.84 o 
  14   5   3       12.66       13.24      3.31 o 
   1   6   3      233.23      257.41      3.07 o 
   2   6   3       41.75       36.64      1.48 o 
   3   6   3     1024.05     1097.32     10.47 o 
   4   6   3      406.75      419.27      5.00 o 
   5   6   3       26.39       26.01      1.81 o 
   6   6   3       14.57       14.45      1.72 o 
   7   6   3       31.92       26.63      2.50 o 
   8   6   3       12.72       10.72      2.54 o 
   9   6   3      233.99      248.36      6.99 o 
  10   6   3       62.40       51.67      2.71 o 
  11   6   3        1.67        2.42      2.06 o 
  12   6   3       14.66       18.21      3.03 o 
  13   6   3        1.60        7.54      2.75 o 
  14   6   3        0.74        0.93      2.86 o 
   1   7   3      113.92      141.11      2.91 o 
   2   7   3      646.94      701.20      7.26 o 
   3   7   3       24.95       25.41      1.39 o 
   4   7   3       67.09       60.67      2.01 o 
   5   7   3       50.33       42.46      2.25 o 
   6   7   3      232.19      244.63      4.87 o 
   7   7   3       33.84       37.18      2.48 o 
   8   7   3      356.56      377.63     12.11 o 
   9   7   3       12.88        9.94      3.02 o 
  10   7   3       17.87       14.68      2.20 o 
  11   7   3        4.32        4.65      2.14 o 
  12   7   3        5.76        7.40      2.87 o 
  13   7   3        0.39       -0.18      3.05 o 
   1   8   3       45.23       45.76      1.95 o 
   2   8   3      174.15      158.01      3.39 o 
   3   8   3       72.77       74.49      2.32 o 
   4   8   3       32.16       34.17      2.05 o 
   5   8   3       31.49       30.58      2.15 o 
   6   8   3       48.75       48.26      2.72 o 
   7   8   3       50.68       52.86      3.52 o 
   8   8   3      103.91      104.51      4.42 o 
   9   8   3       34.87       34.65      2.95 o 
  10   8   3       13.44       18.91      2.85 o 
  11   8   3        5.60        5.40      2.85 o 
  12   8   3        1.16        5.03      2.56 o 
  13   8   3        1.87        6.02      2.73 o 
   1   9   3        9.56       12.87      1.34 o 
   2   9   3       33.55       29.56      1.58 o 
   3   9   3      203.37      194.19      4.34 o 
   4   9   3        5.66        7.24      1.17 o 
   5   9   3        6.38        7.05      1.59 o 
   6   9   3        6.09        8.12      2.34 o 
   7   9   3       22.25       18.75      2.80 o 
   8   9   3       44.51       52.38      4.19 o 
   9   9   3       47.00       40.64      3.13 o 
  10   9   3        1.66        5.08      2.87 o 
  11   9   3        4.84        1.02      3.05 o 
  12   9   3        0.28       -0.19      3.24 o 
  13   9   3        3.06        9.93      3.12 o 
   1  10   3        5.62        5.71      1.57 o 
   2  10   3       60.77       56.28      2.85 o 
   3  10   3      156.22      146.91      4.08 o 
   4  10   3       19.57       17.43      2.15 o 
   5  10   3        4.82        5.99      2.14 o 
   6  10   3        1.62        3.42      1.61 o 
   7  10   3        1.04        2.69      2.13 o 
   8  10   3       13.43        8.63      2.40 o 
   9  10   3       10.63       12.46      2.79 o 
  10  10   3        0.54        1.31      2.79 o 
  11  10   3        2.59        3.38      2.97 o 
  12  10   3        0.29        5.25      2.64 o 
   1  11   3       49.10       50.20      2.54 o 
   2  11   3       61.50       58.11      2.68 o 
   3  11   3       45.53       50.45      2.56 o 
   4  11   3      214.89      220.78      6.94 o 
   5  11   3       19.01       27.59      2.87 o 
   6  11   3       46.85       44.72      2.81 o 
   7  11   3        3.65        3.25      1.64 o 
   8  11   3       17.74       19.26      3.03 o 
   9  11   3        7.00       11.80      2.82 o 
  10  11   3        0.56        4.63      2.52 o 
  11  11   3        1.77       -1.12      2.95 o 
  12  11   3        4.74        8.29      3.42 o 
   1  12   3       62.99       68.83      2.80 o 
   2  12   3       18.08       15.70      1.76 o 
   3  12   3       15.48       12.34      2.14 o 
   4  12   3       21.44       23.92      2.46 o 
   5  12   3       72.33       75.01      3.39 o 
   6  12   3        9.77       10.02      1.55 o 
   7  12   3       15.37       14.89      2.59 o 
   8  12   3       10.87        9.21      2.09 o 
   9  12   3        1.41        4.26      2.13 o 
  10  12   3        3.88        6.29      2.99 o 
  11  12   3        1.33        2.53      2.41 o 
   1  13   3      131.00      138.03      3.99 o 
   2  13   3       39.14       46.81      3.07 o 
   3  13   3       25.11       25.98      2.36 o 
   4  13   3       10.27        6.01      2.27 o 
   5  13   3        1.77        1.76      2.32 o 
   6  13   3       37.34       37.45      3.26 o 
   7  13   3        2.03        6.06      2.16 o 
   8  13   3        4.58        4.04      2.58 o 
   9  13   3        2.71        3.71      2.68 o 
  10  13   3        1.29        4.07      2.40 o 
   1  14   3       23.54       24.79      2.15 o 
   2  14   3       14.96       15.38      2.03 o 
   3  14   3       13.25       10.89      2.17 o 
   4  14   3        9.94       10.15      1.86 o 
   5  14   3        6.81        6.70      1.86 o 
   6  14   3        9.39        9.40      2.52 o 
   7  14   3        6.58       11.23      2.48 o 
   8  14   3        7.86        8.55      2.41 o 
   9  14   3        1.82        6.38      2.90 o 
   1  15   3       16.49       18.88      2.12 o 
   2  15   3        3.48        3.99      1.96 o 
   3  15   3        0.19        1.49      1.63 o 
   4  15   3        4.94        6.68      2.58 o 
   5  15   3        5.50        4.12      2.24 o 
   6  15   3        4.99        6.61      2.49 o 
   7  15   3        2.99        5.54      3.83 o 
   8  15   3        0.59        5.93      3.29 o 
   1  16   3        2.64        2.63      1.66 o 
   2  16   3        9.95        9.72      2.13 o 
   3  16   3        5.91        4.86      2.23 o 
   4  16   3        1.88       11.35      2.52 o 
   5  16   3        2.22        4.00      3.34 o 
   6  16   3        1.21       -1.07      3.66 o 
   7  16   3        2.09        2.94      3.62 o 
   1  17   3        4.44        6.07      2.64 o 
   2  17   3        7.48       11.76      3.52 o 
   3  17   3        4.00        4.01      3.00 o 
   4  17   3        1.33        5.76      4.21 o 
   5  17   3        0.70        5.94      3.61 o 
   1  18   3        2.58        3.49      2.88 o 
   0   0   4     2061.77     2103.96     16.94 o 
   2   0   4      780.09      926.75      7.86 o 
   4   0   4      420.03      483.75      7.43 o 
   6   0   4      791.26      773.26     12.90 o 
   8   0   4      222.65      252.64      7.87 o 
  10   0   4       89.54       97.26      4.88 o 
  12   0   4       64.32       70.54      6.29 o 
  14   0   4        5.96        4.29      3.85 o 
   0   1   4      824.92      814.65      5.93 o 
   1   1   4      103.83      106.48      1.87 o 
   2   1   4       10.17       10.19      0.78 o 
   3   1   4       91.45       96.92      2.06 o 
   4   1   4      361.81      396.16      4.76 o 
   5   1   4      814.47      871.81      7.95 o 
   6   1   4       14.06       15.80      1.30 o 
   7   1   4        9.03        7.66      1.39 o 
   8   1   4        6.75        7.84      1.38 o 
   9   1   4       22.51       18.33      1.92 o 
  10   1   4       21.57       24.99      2.39 o 
  11   1   4       10.11        8.60      1.83 o 
  12   1   4       31.81       30.45      2.78 o 
  13   1   4        0.26        4.01      2.03 o 
  14   1   4        0.48        3.92      2.73 o 
   0   2   4      625.06      579.64      6.43 o 
   1   2   4       53.85       66.95      1.75 o 
   2   2   4      347.53      328.71      3.36 o 
   3   2   4      125.26      120.92      2.12 o 
   4   2   4      139.46      147.34      3.26 o 
   5   2   4       22.49       29.65      1.38 o 
   6   2   4       61.39       73.07      2.21 o 
   7   2   4      251.56      250.47      4.13 o 
   8   2   4        7.04        6.88      1.35 o 
   9   2   4        3.56        3.43      1.93 o 
  10   2   4      126.01      122.25      4.22 o 
  11   2   4       14.99       12.26      3.05 o 
  12   2   4        3.21        4.24      1.89 o 
  13   2   4        2.03        2.82      2.07 o 
  14   2   4        7.79        4.77      2.56 o 
   0   3   4      251.00      270.91      5.97 o 
   1   3   4      112.88      111.50      2.54 o 
   2   3   4     1466.53     1542.03     10.88 o 
   3   3   4        2.17        3.68      0.89 o 
   4   3   4      937.79     1046.21      8.52 o 
   5   3   4       24.16       24.35      2.18 o 
   6   3   4       41.48       39.87      1.79 o 
   7   3   4       39.57       38.64      2.03 o 
   8   3   4       91.61      103.67      3.40 o 
   9   3   4       25.28       27.40      1.88 o 
  10   3   4       33.78       35.83      2.72 o 
  11   3   4        3.28        3.42      1.83 o 
  12   3   4       36.92       36.14      2.89 o 
  13   3   4       18.17       20.48      3.76 o 
  14   3   4        2.21        2.70      2.68 o 
   0   4   4       92.24       77.68      4.19 o 
   1   4   4      648.90      640.03      6.06 o 
   2   4   4     1982.94     2066.14     15.53 o 
   3   4   4     1217.01     1263.48      9.45 o 
   4   4   4      139.48      117.84      2.27 o 
   5   4   4       95.38      104.32      2.42 o 
   6   4   4        6.44        6.98      1.50 o 
   7   4   4       94.38       98.76      3.59 o 
   8   4   4       18.01       20.20      2.42 o 
   9   4   4       36.33       34.20      2.55 o 
  10   4   4       15.52       17.47      2.16 o 
  11   4   4       40.54       34.84      2.83 o 
  12   4   4        7.12       10.38      2.56 o 
  13   4   4        3.60        7.85      2.65 o 
  14   4   4        1.99        9.16      3.46 o 
   0   5   4      152.54      166.23      4.14 o 
   1   5   4      840.78      919.02      8.58 o 
   2   5   4      105.51      107.93      2.27 o 
   3   5   4      859.14      880.83      7.97 o 
   4   5   4      124.38      103.99      2.14 o 
   5   5   4      609.98      679.73      9.59 o 
   6   5   4      117.03       97.38      3.45 o 
   7   5   4      156.90      147.01      4.56 o 
   8   5   4       41.95       45.55      3.63 o 
   9   5   4       18.75       17.73      2.44 o 
  10   5   4       14.60       18.37      2.59 o 
  11   5   4       14.33       11.49      2.05 o 
  12   5   4       14.22       11.49      2.65 o 
  13   5   4       17.15       12.20      2.78 o 
  14   5   4        3.10        7.08      2.75 o 
   0   6   4      208.50      229.22      4.40 o 
   1   6   4        3.84        2.30      0.66 o 
   2   6   4      421.68      463.48      5.39 o 
   3   6   4        7.90        7.25      1.47 o 
   4   6   4      303.94      307.82      6.45 o 
   5   6   4       89.48       83.53      3.05 o 
   6   6   4       45.43       51.70      2.55 o 
   7   6   4        9.27       11.66      2.10 o 
   8   6   4      313.49      321.48      8.49 o 
   9   6   4       14.38       16.69      2.16 o 
  10   6   4       18.48       16.34      3.41 o 
  11   6   4        4.47        1.21      1.95 o 
  12   6   4        3.49        6.10      2.40 o 
  13   6   4        1.12        2.09      2.62 o 
   0   7   4      118.50      126.38      3.66 o 
   1   7   4       42.64       46.77      1.80 o 
   2   7   4       51.80       50.70      2.54 o 
   3   7   4       78.07       72.85      2.38 o 
   4   7   4       44.08       44.81      2.10 o 
   5   7   4        7.92        9.09      1.38 o 
   6   7   4       90.62       87.80      3.84 o 
   7   7   4      118.52      107.41      4.08 o 
   8   7   4      134.07      137.99      5.12 o 
   9   7   4        8.46       10.79      2.00 o 
  10   7   4       39.79       41.69      3.21 o 
  11   7   4        1.97        1.54      1.94 o 
  12   7   4        5.75        9.16      2.59 o 
  13   7   4        2.47        5.37      2.83 o 
   0   8   4      227.46      230.53      6.01 o 
   1   8   4       52.33       47.15      2.14 o 
   2   8   4       61.00       61.31      2.70 o 
   3   8   4      152.69      124.80      3.34 o 
   4   8   4      130.73      137.40      3.83 o 
   5   8   4        0.02        0.71      1.59 o 
   6   8   4        7.44        7.33      2.36 o 
   7   8   4        0.31        4.65      1.84 o 
   8   8   4        2.39        4.15      2.19 o 
   9   8   4       25.30       20.04      2.84 o 
  10   8   4        4.59        4.43      2.66 o 
  11   8   4        0.58       -2.75      2.75 o 
  12   8   4        0.58        8.92      2.91 o 
  13   8   4        0.80        5.20      2.78 o 
   0   9   4      222.11      204.48      5.61 o 
   1   9   4       41.58       44.52      2.09 o 
   2   9   4       17.64       21.49      1.64 o 
   3   9   4        2.59        4.08      1.40 o 
   4   9   4      100.86      105.75      4.20 o 
   5   9   4       40.24       40.68      2.89 o 
   6   9   4      103.57       97.25      3.94 o 
   7   9   4        0.68        0.47      2.79 o 
   8   9   4       29.67       25.74      2.70 o 
   9   9   4        7.80       10.53      3.09 o 
  10   9   4       16.96       16.45      2.99 o 
  11   9   4        0.43        3.29      2.44 o 
  12   9   4        2.00        2.35      2.49 o 
   0  10   4       61.10       64.66      5.65 o 
   1  10   4      169.17      180.18      4.64 o 
   2  10   4      131.52      124.92      3.41 o 
   3  10   4       49.18       46.97      2.84 o 
   4  10   4       26.84       25.87      2.25 o 
   5  10   4       99.44      104.46      4.74 o 
   6  10   4       27.14       23.82      2.44 o 
   7  10   4        3.99        4.34      2.49 o 
   8  10   4        0.98        3.57      1.63 o 
   9  10   4       12.78       12.67      2.45 o 
  10  10   4        4.05        2.70      3.02 o 
  11  10   4        4.81       10.39      3.41 o 
  12  10   4        1.25        3.34      3.07 o 
   0  11   4        5.26        4.21      1.58 o 
   1  11   4       96.34      103.99      3.91 o 
   2  11   4      200.36      205.75      6.21 o 
   3  11   4       56.03       49.71      2.50 o 
   4  11   4       16.23       15.35      2.22 o 
   5  11   4       49.48       45.07      3.21 o 
   6  11   4       41.12       36.96      3.29 o 
   7  11   4        3.47        0.50      1.37 o 
   8  11   4        9.02        9.49      2.01 o 
   9  11   4        3.37        5.00      2.72 o 
  10  11   4       12.14       14.28      2.97 o 
  11  11   4        4.37        9.11      4.47 o 
   0  12   4       28.79       23.75      3.11 o 
   1  12   4        3.55        5.21      1.33 o 
   2  12   4       54.38       57.08      2.96 o 
   3  12   4        3.28        3.86      1.50 o 
   4  12   4        5.83        8.19      1.89 o 
   5  12   4       25.41       25.52      2.46 o 
   6  12   4       20.89       16.34      2.45 o 
   7  12   4        4.46        1.03      2.35 o 
   8  12   4        1.64       -0.77      3.41 o 
   9  12   4        7.19        8.64      2.22 o 
  10  12   4        3.95        7.08      2.53 o 
   0  13   4       17.10       21.94      3.44 o 
   1  13   4        9.32        4.12      1.56 o 
   2  13   4       13.47       10.39      1.89 o 
   3  13   4       81.61       63.53      3.89 o 
   4  13   4       22.71       20.94      2.22 o 
   5  13   4       28.63       24.89      2.39 o 
   6  13   4       12.96       13.41      2.09 o 
   7  13   4        9.34        9.59      2.55 o 
   8  13   4        8.26       10.33      2.69 o 
   9  13   4        6.87        5.66      4.44 o 
  10  13   4        1.21        1.03      3.07 o 
   0  14   4       18.08       19.06      3.87 o 
   1  14   4        4.06        4.08      1.58 o 
   2  14   4       23.25       22.25      2.19 o 
   3  14   4       15.00       14.64      2.17 o 
   4  14   4       14.36       14.99      2.06 o 
   5  14   4        4.20        7.01      2.28 o 
   6  14   4       12.06        8.43      3.17 o 
   7  14   4        3.03       -0.76      3.59 o 
   8  14   4        2.14        5.31      3.34 o 
   9  14   4        0.30        5.63      2.79 o 
   0  15   4        3.96        8.64      3.48 o 
   1  15   4       16.52       23.38      2.79 o 
   2  15   4        8.26       10.52      3.36 o 
   3  15   4        0.23        2.61      2.47 o 
   4  15   4        0.44        3.05      1.96 o 
   5  15   4        4.40        6.26      1.82 o 
   6  15   4        0.55        7.63      3.11 o 
   7  15   4        3.32        6.89      3.16 o 
   0  16   4       33.01       37.41      6.87 o 
   1  16   4        2.99        6.29      3.24 o 
   2  16   4        6.41        4.06      2.83 o 
   3  16   4        9.07        7.69      2.21 o 
   4  16   4        2.64        1.99      2.37 o 
   5  16   4        0.70        1.72      3.09 o 
   6  16   4        4.87        5.77      3.13 o 
   0  17   4        7.38       14.17      4.38 o 
   1  17   4        0.91        2.33      2.91 o 
   2  17   4        3.12        0.57      2.95 o 
   3  17   4        3.81       10.33      3.33 o 
   4  17   4        1.24        4.53      4.00 o 
   2   0   5     1130.16     1126.62     12.29 o 
   4   0   5        6.30        8.52      1.65 o 
   6   0   5      153.84      171.73      4.78 o 
   8   0   5      152.54      153.31      5.02 o 
  10   0   5       61.81       51.19      3.10 o 
  12   0   5        3.87        2.77      3.47 o 
  14   0   5        1.86       11.55      4.55 o 
   1   1   5      127.70      133.19      2.32 o 
   2   1   5       59.70       67.58      2.22 o 
   3   1   5      359.92      370.18      4.56 o 
   4   1   5        6.57        6.13      1.20 o 
   5   1   5       46.69       53.46      2.13 o 
   6   1   5      124.95      123.27      3.06 o 
   7   1   5      139.14      136.35      3.75 o 
   8   1   5       63.32       65.19      2.38 o 
   9   1   5       90.91       89.56      3.25 o 
  10   1   5       28.18       26.62      2.22 o 
  11   1   5        7.78       10.82      2.82 o 
  12   1   5        2.45        8.03      2.96 o 
  13   1   5        7.27        6.16      2.78 o 
  14   1   5        5.41        7.92      3.23 o 
   1   2   5       15.51       17.42      1.61 o 
   2   2   5      256.25      279.27      3.53 o 
   3   2   5      165.58      187.16      2.82 o 
   4   2   5       35.39       31.35      1.59 o 
   5   2   5      250.33      248.16      4.41 o 
   6   2   5       39.57       42.13      1.96 o 
   7   2   5       45.79       44.92      2.10 o 
   8   2   5       83.79       85.86      2.94 o 
   9   2   5       25.38       25.92      2.26 o 
  10   2   5       53.27       51.02      3.28 o 
  11   2   5        3.87        4.06      1.79 o 
  12   2   5       39.76       28.56      3.18 o 
  13   2   5        0.84        2.08      3.38 o 
  14   2   5        4.60        4.68      2.41 o 
   1   3   5      370.43      405.67      5.17 o 
   2   3   5      362.81      372.26      4.36 o 
   3   3   5       80.86       86.05      2.22 o 
   4   3   5       23.05       24.75      1.39 o 
   5   3   5       25.48       25.04      1.41 o 
   6   3   5       37.44       37.37      1.91 o 
   7   3   5       58.70       54.82      2.48 o 
   8   3   5       19.59       21.09      1.75 o 
   9   3   5        3.82        5.10      1.76 o 
  10   3   5       16.00       12.25      2.32 o 
  11   3   5       29.46       23.42      2.46 o 
  12   3   5       26.90       21.20      2.84 o 
  13   3   5        8.57        6.47      2.06 o 
  14   3   5        0.31        9.07      3.54 o 
   1   4   5      335.29      371.18      4.99 o 
   2   4   5       53.82       61.70      2.62 o 
   3   4   5       32.66       37.58      1.46 o 
   4   4   5       79.68       86.15      2.55 o 
   5   4   5      128.69      139.76      3.17 o 
   6   4   5       43.89       43.44      1.97 o 
   7   4   5      174.04      169.02      4.94 o 
   8   4   5        6.55        6.90      1.68 o 
   9   4   5       41.94       44.54      3.38 o 
  10   4   5       11.21       12.11      2.20 o 
  11   4   5       40.35       38.84      3.03 o 
  12   4   5        1.54        5.83      2.04 o 
  13   4   5        1.66        4.64      2.28 o 
   1   5   5       71.29       71.06      3.05 o 
   2   5   5       52.55       58.13      2.34 o 
   3   5   5      195.89      197.56      3.88 o 
   4   5   5      433.91      464.87      6.19 o 
   5   5   5        1.62        1.10      0.83 o 
   6   5   5      140.51      149.33      4.40 o 
   7   5   5       36.86       35.88      2.68 o 
   8   5   5       33.57       36.97      2.53 o 
   9   5   5       53.58       53.07      3.04 o 
  10   5   5        8.50        9.93      1.87 o 
  11   5   5       15.83        6.89      2.45 o 
  12   5   5        1.49        1.68      2.59 o 
  13   5   5        4.36        4.78      2.34 o 
   1   6   5       81.91       82.73      3.95 o 
   2   6   5       10.60        9.75      0.94 o 
   3   6   5      471.79      444.77      7.32 o 
   4   6   5      258.30      249.69      4.22 o 
   5   6   5       60.13       60.05      2.86 o 
   6   6   5      161.80      160.47      4.27 o 
   7   6   5        4.92        4.12      2.02 o 
   8   6   5       29.53       34.51      2.52 o 
   9   6   5       59.25       60.51      3.92 o 
  10   6   5        3.82        3.99      1.94 o 
  11   6   5        2.39        2.48      2.07 o 
  12   6   5        5.63        5.33      2.32 o 
  13   6   5        0.48       -0.56      2.37 o 
   1   7   5       88.35       86.68      3.31 o 
   2   7   5       71.09       73.57      3.04 o 
   3   7   5       78.15       79.86      2.59 o 
   4   7   5      121.59      111.69      3.44 o 
   5   7   5       16.42       18.63      1.71 o 
   6   7   5       88.94       87.17      3.60 o 
   7   7   5       68.13       65.11      3.27 o 
   8   7   5       53.50       63.58      3.24 o 
   9   7   5        5.71        6.07      1.89 o 
  10   7   5       12.15        7.92      1.68 o 
  11   7   5        8.51        5.79      2.00 o 
  12   7   5        1.26        4.98      2.62 o 
  13   7   5        0.15        6.13      4.85 o 
   1   8   5      146.45      139.29      4.75 o 
   2   8   5      337.95      366.30      7.41 o 
   3   8   5      211.22      202.95      5.13 o 
   4   8   5       32.39       32.91      2.59 o 
   5   8   5        5.32        5.07      1.47 o 
   6   8   5        1.72        3.09      1.22 o 
   7   8   5       11.74       10.32      1.88 o 
   8   8   5       83.62       70.74      4.78 o 
   9   8   5        7.84        8.22      1.75 o 
  10   8   5       20.98       25.48      3.15 o 
  11   8   5        2.81        5.28      2.59 o 
  12   8   5        2.64        4.82      2.76 o 
   1   9   5        5.16        6.93      1.78 o 
   2   9   5       65.82       64.57      2.91 o 
   3   9   5      408.73      464.24     12.45 o 
   4   9   5       75.51       71.85      4.36 o 
   5   9   5       26.47       26.80      2.53 o 
   6   9   5      120.10      120.29      4.18 o 
   7   9   5        6.42        5.48      1.73 o 
   8   9   5       44.07       35.01      2.93 o 
   9   9   5        6.31        1.77      2.09 o 
  10   9   5        0.11        1.02      2.05 o 
  11   9   5        2.68        7.17      4.46 o 
  12   9   5        2.10        3.35      3.41 o 
   1  10   5       10.53       10.09      1.67 o 
   2  10   5        2.51        3.34      1.49 o 
   3  10   5        4.14        5.65      1.28 o 
   4  10   5      162.93      148.37      6.27 o 
   5  10   5        7.20        7.23      1.72 o 
   6  10   5        2.65        3.08      1.45 o 
   7  10   5        2.53        0.75      1.74 o 
   8  10   5        2.35        4.51      1.88 o 
   9  10   5        7.31        7.80      1.95 o 
  10  10   5        1.28        8.22      3.40 o 
  11  10   5        3.29        9.99      3.84 o 
   1  11   5       46.63       45.48      2.94 o 
   2  11   5        1.12        2.90      2.36 o 
   3  11   5       35.20       34.10      2.91 o 
   4  11   5        6.83        8.78      1.88 o 
   5  11   5       15.01       14.86      1.97 o 
   6  11   5        7.57        8.30      2.13 o 
   7  11   5       12.49       12.11      3.21 o 
   8  11   5        0.96        4.61      2.25 o 
   9  11   5        2.24        0.05      3.44 o 
  10  11   5        0.69        5.72      3.05 o 
   1  12   5        6.85        7.11      1.91 o 
   2  12   5       17.45       15.34      2.25 o 
   3  12   5        0.43        0.59      2.33 o 
   4  12   5        5.65        4.21      2.30 o 
   5  12   5        8.14        7.99      2.31 o 
   6  12   5        0.12        1.45      2.28 o 
   7  12   5        2.65        5.64      2.97 o 
   8  12   5        1.62        6.27      3.32 o 
   9  12   5        0.88        6.25      2.78 o 
  10  12   5        3.65        5.30      3.19 o 
   1  13   5        5.27        5.76      2.53 o 
   2  13   5       12.58       12.37      2.26 o 
   3  13   5        1.67        2.31      2.40 o 
   4  13   5        3.25        3.27      2.72 o 
   5  13   5       14.56       17.33      2.77 o 
   6  13   5        3.29        6.80      4.36 o 
   7  13   5        2.17        0.12      2.62 o 
   8  13   5        4.47        5.08      4.02 o 
   9  13   5        1.42        8.24      3.36 o 
   1  14   5        1.61        3.29      1.81 o 
   2  14   5       12.54        5.75      2.67 o 
   3  14   5        2.26        5.42      2.61 o 
   4  14   5        2.53        4.77      2.80 o 
   5  14   5        0.54        5.63      2.70 o 
   6  14   5        3.85        5.10      2.11 o 
   7  14   5        0.66        7.20      2.90 o 
   8  14   5        0.10       10.20      5.85 o 
   1  15   5       22.49       25.43      3.59 o 
   2  15   5        1.42       -0.14      1.61 o 
   3  15   5        1.20        1.55      2.45 o 
   4  15   5        2.31        3.49      3.52 o 
   5  15   5        0.52        4.49      2.08 o 
   6  15   5        3.98        9.27      3.50 o 
   1  16   5       16.31       12.95      3.08 o 
   2  16   5        1.94        4.40      2.45 o 
   3  16   5        6.61       11.58      2.82 o 
   4  16   5        0.52        3.61      2.61 o 
   5  16   5        0.08        3.59      3.10 o 
   1  17   5        3.32        5.39      3.09 o 
   0   0   6     2460.49     2703.62     51.91 o 
   2   0   6      233.90      252.82      5.13 o 
   4   0   6      143.59      135.09      4.50 o 
   6   0   6      332.43      339.71     10.45 o 
   8   0   6       65.04       67.86      3.74 o 
  10   0   6       51.88       45.67      4.33 o 
  12   0   6        5.23        5.62      2.86 o 
   0   1   6        9.56        8.92      1.12 o 
   1   1   6       69.83       71.89      2.17 o 
   2   1   6       29.20       24.05      1.30 o 
   3   1   6       40.75       46.88      2.07 o 
   4   1   6      115.11      114.11      3.15 o 
   5   1   6      217.26      243.39      4.51 o 
   6   1   6       90.13       89.68      2.94 o 
   7   1   6       36.00       32.85      2.57 o 
   8   1   6      122.34      112.36      3.67 o 
   9   1   6        6.57        4.13      1.49 o 
  10   1   6        6.20        6.67      1.78 o 
  11   1   6        2.04        4.00      2.95 o 
  12   1   6        9.50        6.31      2.35 o 
  13   1   6        2.79        3.47      2.51 o 
   0   2   6      308.02      344.39      6.77 o 
   1   2   6       47.19       46.76      1.89 o 
   2   2   6       19.67       19.22      1.27 o 
   3   2   6       76.62       81.19      2.70 o 
   4   2   6        7.63       12.07      1.52 o 
   5   2   6       52.58       55.37      2.27 o 
   6   2   6       52.52       53.58      2.79 o 
   7   2   6      139.43      124.53      3.36 o 
   8   2   6        3.31        5.34      1.78 o 
   9   2   6        1.50        3.49      1.84 o 
  10   2   6        6.92        5.71      2.05 o 
  11   2   6        2.79        2.64      1.77 o 
  12   2   6        1.43        3.10      1.54 o 
  13   2   6        5.94        5.26      2.07 o 
   0   3   6       82.27       86.49      6.58 o 
   1   3   6       32.73       28.03      1.95 o 
   2   3   6       10.63       12.88      1.04 o 
   3   3   6      289.34      290.75      4.43 o 
   4   3   6      134.52      142.89      3.45 o 
   5   3   6      201.09      211.36      4.64 o 
   6   3   6      248.87      266.34      5.96 o 
   7   3   6       38.90       36.34      2.10 o 
   8   3   6       24.97       21.90      2.65 o 
   9   3   6       18.04       21.46      2.23 o 
  10   3   6       30.39       31.81      2.61 o 
  11   3   6        1.41        2.88      1.81 o 
  12   3   6        2.35        3.57      2.25 o 
  13   3   6        2.21        7.69      2.42 o 
   0   4   6      364.04      392.99      8.96 o 
   1   4   6       30.96       30.50      2.05 o 
   2   4   6      100.49       85.66      3.37 o 
   3   4   6       57.00       57.35      2.53 o 
   4   4   6        2.76        3.51      0.96 o 
   5   4   6      111.99      115.85      3.46 o 
   6   4   6        2.27        3.38      1.03 o 
   7   4   6       93.54       88.69      3.74 o 
   8   4   6       74.71       69.65      3.25 o 
   9   4   6        0.78        2.08      1.98 o 
  10   4   6       36.17       42.77      3.26 o 
  11   4   6        2.59        3.11      2.04 o 
  12   4   6        1.89        3.32      1.96 o 
  13   4   6        3.18        2.36      2.33 o 
   0   5   6       92.74       89.74      9.86 o 
   1   5   6      115.03      105.19      4.65 o 
   2   5   6      155.94      163.47      4.82 o 
   3   5   6       12.56        9.60      2.22 o 
   4   5   6       67.67       66.06      2.51 o 
   5   5   6      101.35       93.66      3.01 o 
   6   5   6       58.81       49.56      2.58 o 
   7   5   6      160.67      157.57      5.43 o 
   8   5   6        6.28        5.67      2.03 o 
   9   5   6        7.06       10.62      1.94 o 
  10   5   6        3.49        7.99      1.70 o 
  11   5   6        8.78        7.81      2.38 o 
  12   5   6        0.55        1.27      2.01 o 
  13   5   6        3.84        5.15      2.78 o 
   0   6   6      125.64      134.58     10.20 o 
   1   6   6       45.43       45.61      2.66 o 
   2   6   6       26.55       33.32      2.17 o 
   3   6   6       18.19       16.94      2.48 o 
   4   6   6      375.71      369.43      7.34 o 
   5   6   6       82.08       70.38      2.78 o 
   6   6   6       25.34       27.93      2.10 o 
   7   6   6       12.73       10.60      2.06 o 
   8   6   6       80.26       92.76      5.27 o 
   9   6   6        1.83        0.79      1.93 o 
  10   6   6        7.39        4.68      2.18 o 
  11   6   6        1.40        5.27      1.90 o 
  12   6   6        2.11        4.63      2.36 o 
   0   7   6      299.15      307.81     10.28 o 
   1   7   6      165.76      163.38      5.38 o 
   2   7   6       18.40       23.10      2.15 o 
   3   7   6       55.86       60.12      2.90 o 
   4   7   6      254.42      263.79      8.59 o 
   5   7   6       22.97       15.77      2.40 o 
   6   7   6       29.25       34.16      2.13 o 
   7   7   6       50.72       46.38      2.89 o 
   8   7   6        5.10        4.68      1.79 o 
   9   7   6        2.66        2.07      1.69 o 
  10   7   6        1.29       -0.92      1.77 o 
  11   7   6        3.22        3.31      2.18 o 
  12   7   6        1.15        0.52      3.68 o 
   0   8   6       55.94       55.02      4.31 o 
   1   8   6       11.88       10.62      2.35 o 
   2   8   6      206.52      194.95      5.93 o 
   3   8   6       39.91       30.59      2.03 o 
   4   8   6       73.03       72.54      3.62 o 
   5   8   6        3.06        1.06      2.54 o 
   6   8   6       58.13       61.78      3.87 o 
   7   8   6        3.54        7.56      2.63 o 
   8   8   6       21.66       19.92      3.26 o 
   9   8   6       28.07       25.66      3.09 o 
  10   8   6        0.85        4.75      1.73 o 
  11   8   6        1.93       10.23      3.37 o 
  12   8   6        5.71        8.31      3.69 o 
   0   9   6      105.80      106.55      6.78 o 
   1   9   6       10.23       10.14      1.52 o 
   2   9   6       66.51       58.18      2.99 o 
   3   9   6       73.20       58.77      4.34 o 
   4   9   6       13.72       12.45      2.18 o 
   5   9   6       41.24       39.52      3.74 o 
   6   9   6       19.42       18.38      2.68 o 
   7   9   6       17.44       17.01      2.48 o 
   8   9   6       16.18       12.55      2.13 o 
   9   9   6       16.16       11.68      2.85 o 
  10   9   6        6.20        3.91      3.29 o 
  11   9   6        0.14        4.82      3.56 o 
   0  10   6      102.62      111.05      6.58 o 
   1  10   6       74.19       74.15      3.94 o 
   2  10   6       28.86       23.06      2.69 o 
   3  10   6       57.39       56.06      3.12 o 
   4  10   6        9.27        5.39      2.44 o 
   5  10   6       33.75       34.56      3.47 o 
   6  10   6       23.54       23.17      2.70 o 
   7  10   6        5.96        4.78      2.11 o 
   8  10   6        4.39        4.84      1.76 o 
   9  10   6       10.90       16.81      3.07 o 
  10  10   6        2.13        5.64      3.70 o 
   0  11   6       20.12       23.65      3.62 o 
   1  11   6       46.66       38.37      2.90 o 
   2  11   6       36.73       35.17      4.11 o 
   3  11   6       21.65       20.37      2.75 o 
   4  11   6        0.78        2.28      2.14 o 
   5  11   6        2.75        7.83      2.06 o 
   6  11   6       14.03        9.70      2.50 o 
   7  11   6        2.44        1.99      2.08 o 
   8  11   6        0.57        2.98      8.81 o 
   9  11   6        3.53        4.43      3.16 o 
  10  11   6       10.51       10.20      6.59 o 
   0  12   6       58.37       56.09      6.01 o 
   1  12   6        1.02       -0.18      1.70 o 
   2  12   6        8.30       12.76      2.19 o 
   3  12   6        1.75        8.45      2.14 o 
   4  12   6        2.23        4.82      2.17 o 
   5  12   6       12.21       14.01      3.03 o 
   6  12   6        0.26        0.26      2.20 o 
   7  12   6        1.66        3.49      2.12 o 
   8  12   6        5.09        7.52      3.33 o 
   9  12   6        1.07        3.09      4.25 o 
   0  13   6       15.69       16.77      4.07 o 
   1  13   6        7.74        7.31      2.01 o 
   2  13   6        2.06        6.40      2.59 o 
   3  13   6        1.54        3.19      2.02 o 
   4  13   6        4.44        4.80      2.97 o 
   5  13   6        5.38        8.78      2.56 o 
   6  13   6        6.59        4.34      2.02 o 
   7  13   6        1.03        3.71      2.86 o 
   8  13   6        1.64        2.75      3.38 o 
   0  14   6       11.44       10.64      3.89 o 
   1  14   6        1.05        0.32      2.58 o 
   2  14   6       19.42       25.71      3.18 o 
   3  14   6        0.04        4.37      2.16 o 
   4  14   6        3.16        5.76      2.17 o 
   5  14   6        5.46        2.17      3.11 o 
   6  14   6        0.86        5.26      2.34 o 
   7  14   6        4.35        3.06      5.28 o 
   0  15   6        5.85        3.50      4.86 o 
   1  15   6        7.68        8.21      2.92 o 
   2  15   6        3.98        3.02      3.08 o 
   3  15   6        3.92        4.75      2.80 o 
   4  15   6        0.36        0.37      2.59 o 
   5  15   6        9.13        7.34      2.32 o 
   0  16   6        4.12        6.75      6.04 o 
   1  16   6        3.60        1.19      3.91 o 
   2  16   6        4.35        9.21      4.12 o 
   3  16   6        0.66       -1.69      3.22 o 
   2   0   7      102.75      108.11      6.60 o 
   4   0   7      138.83      163.10      7.10 o 
   6   0   7       41.91       44.48      3.01 o 
   8   0   7       21.69       21.29      3.27 o 
  10   0   7       42.12       42.80      4.64 o 
  12   0   7        6.54        5.38      3.33 o 
   1   1   7       20.29       16.32      1.36 o 
   2   1   7        6.12        8.02      0.96 o 
   3   1   7       84.31       77.66      2.87 o 
   4   1   7       98.91      106.43      3.83 o 
   5   1   7       16.18       14.89      1.45 o 
   6   1   7        3.63        3.49      1.34 o 
   7   1   7       70.93       68.44      2.92 o 
   8   1   7       37.01       33.90      1.99 o 
   9   1   7       19.07       21.76      1.93 o 
  10   1   7        4.35        0.49      2.04 o 
  11   1   7        1.05        4.69      2.31 o 
  12   1   7        4.27        2.77      2.42 o 
   1   2   7      122.32      126.89      4.06 o 
   2   2   7      158.85      180.06      4.61 o 
   3   2   7       19.95       19.98      1.38 o 
   4   2   7        3.72        3.24      1.19 o 
   5   2   7       21.51       18.93      2.07 o 
   6   2   7       12.96       12.77      1.65 o 
   7   2   7       90.45       75.89      2.90 o 
   8   2   7       27.78       29.53      2.30 o 
   9   2   7       38.32       42.55      3.02 o 
  10   2   7        6.27        6.08      1.60 o 
  11   2   7       18.07       15.57      2.52 o 
  12   2   7        3.62        5.93      2.43 o 
   1   3   7        5.84        6.93      1.48 o 
   2   3   7       36.06       44.11      2.46 o 
   3   3   7      163.25      161.77      5.29 o 
   4   3   7        7.15        5.53      1.08 o 
   5   3   7      231.06      239.32      5.32 o 
   6   3   7       72.13       71.42      3.04 o 
   7   3   7       34.29       30.07      2.26 o 
   8   3   7       20.66       17.44      2.82 o 
   9   3   7        8.97       12.60      2.04 o 
  10   3   7        0.12        2.95      1.76 o 
  11   3   7        5.33        6.71      2.23 o 
  12   3   7        3.71        4.58      2.61 o 
   1   4   7        7.21       13.68      1.60 o 
   2   4   7      106.45      128.33      5.14 o 
   3   4   7       42.85       45.81      2.65 o 
   4   4   7      107.34      112.76      4.00 o 
   5   4   7       16.85       19.08      1.60 o 
   6   4   7       52.06       55.16      2.48 o 
   7   4   7       18.13       14.99      1.99 o 
   8   4   7       15.70       15.09      2.33 o 
   9   4   7       18.54       20.95      2.32 o 
  10   4   7       16.71       11.71      2.10 o 
  11   4   7        4.31        7.06      2.25 o 
  12   4   7        0.43        1.55      2.66 o 
   1   5   7      116.37      109.28      5.15 o 
   2   5   7       28.83       28.34      2.07 o 
   3   5   7       30.52       29.09      2.58 o 
   4   5   7       72.05       80.46      3.42 o 
   5   5   7        9.72        9.03      1.64 o 
   6   5   7       38.88       40.07      3.46 o 
   7   5   7       48.87       46.57      4.12 o 
   8   5   7       14.27       13.50      2.17 o 
   9   5   7       14.96       12.91      2.21 o 
  10   5   7        1.18        0.90      2.39 o 
  11   5   7        1.09        2.62      2.35 o 
  12   5   7        0.70       -0.68      2.60 o 
   1   6   7      154.76      170.19      4.81 o 
   2   6   7       10.48        9.35      2.22 o 
   3   6   7      256.35      276.38      7.92 o 
   4   6   7      222.65      246.67      6.97 o 
   5   6   7       13.05       11.16      2.30 o 
   6   6   7        6.55        5.82      2.03 o 
   7   6   7       76.07       76.59      5.39 o 
   8   6   7        5.54        8.16      1.82 o 
   9   6   7        2.13        3.60      2.19 o 
  10   6   7        6.02        3.96      2.43 o 
  11   6   7        8.43       14.59      2.81 o 
   1   7   7       28.62       26.73      2.21 o 
   2   7   7       86.08       94.34      3.74 o 
   3   7   7       66.00       57.80      2.86 o 
   4   7   7      207.49      215.92      7.42 o 
   5   7   7        6.60        8.28      2.55 o 
   6   7   7       37.05       40.92      3.86 o 
   7   7   7       12.21       11.94      2.80 o 
   8   7   7       20.19       14.58      3.06 o 
   9   7   7        0.63        4.50      2.22 o 
  10   7   7        6.40        5.82      3.01 o 
  11   7   7        5.27        8.45      2.10 o 
   1   8   7        3.59        2.53      1.70 o 
   2   8   7       14.49       11.39      2.54 o 
   3   8   7       76.15       80.78      3.95 o 
   4   8   7      189.68      204.43      7.20 o 
   5   8   7        4.22        5.36      2.12 o 
   6   8   7       56.20       44.83      4.03 o 
   7   8   7       53.02       49.92      3.86 o 
   8   8   7        4.26        6.35      2.34 o 
   9   8   7        2.60        6.73      2.48 o 
  10   8   7        1.44        3.91      2.52 o 
  11   8   7        0.26        5.54      2.79 o 
   1   9   7       67.27       79.05      3.82 o 
   2   9   7        1.73        3.77      2.10 o 
   3   9   7       53.72       51.08      4.27 o 
   4   9   7        1.03        2.39      2.05 o 
   5   9   7        2.12        4.31      2.43 o 
   6   9   7       10.65        8.40      1.99 o 
   7   9   7       19.22       18.39      2.62 o 
   8   9   7        4.11        5.62      2.16 o 
   9   9   7        2.88        6.18      2.89 o 
  10   9   7        0.28        0.40      2.84 o 
   1  10   7       13.17        7.18      2.42 o 
   2  10   7       10.39        8.80      2.58 o 
   3  10   7       10.50        9.94      2.47 o 
   4  10   7        1.15        2.36      2.10 o 
   5  10   7        2.39        4.36      1.97 o 
   6  10   7        0.44        5.48      2.33 o 
   7  10   7        8.95        7.17      2.37 o 
   8  10   7        1.01        2.37      2.52 o 
   9  10   7        3.14        3.79      2.16 o 
   1  11   7        2.25        6.17      1.56 o 
   2  11   7        1.15        0.41      2.16 o 
   3  11   7        6.62        7.53      2.20 o 
   4  11   7        3.66        8.81      2.16 o 
   5  11   7        1.68        0.16      2.41 o 
   6  11   7        4.75        3.33      3.01 o 
   7  11   7        4.18        3.16      3.28 o 
   8  11   7        2.77        7.81      2.44 o 
   9  11   7        0.45        3.71      3.54 o 
   1  12   7        6.03        9.27      1.91 o 
   2  12   7        0.97        2.17      2.37 o 
   3  12   7       20.53       22.97      3.35 o 
   4  12   7        3.66        7.51      2.16 o 
   5  12   7        8.11        4.69      3.10 o 
   6  12   7        1.64        6.94      3.30 o 
   7  12   7        2.61        1.00      1.90 o 
   8  12   7        0.30        8.48      3.25 o 
   1  13   7        3.42        3.26      2.80 o 
   2  13   7        0.79        6.71      2.28 o 
   3  13   7        4.89        4.44      2.03 o 
   4  13   7        4.29        4.55      2.67 o 
   5  13   7        1.67        7.33      3.46 o 
   6  13   7        0.21        2.21      1.97 o 
   7  13   7        3.97        1.80      3.41 o 
   1  14   7        3.15        7.13      3.08 o 
   2  14   7        6.88       14.19      3.85 o 
   3  14   7        0.09        1.73      2.78 o 
   4  14   7        2.33        4.33      3.13 o 
   5  14   7        0.06        1.18      2.27 o 
   1  15   7        0.80        5.15      3.26 o 
   2  15   7        2.23        0.46      2.60 o 
   3  15   7        1.16        0.53      2.92 o 
   0   0   8      218.87      225.26     17.15 o 
   2   0   8       33.54       27.65      3.01 o 
   4   0   8       19.09       13.87      1.72 o 
   6   0   8      291.73      284.10     23.91 o 
   8   0   8        4.79        4.81      2.06 o 
  10   0   8        5.15        1.77      3.01 o 
  12   0   8       17.67       11.92      5.01 o 
   0   1   8       83.78       83.18     10.12 o 
   1   1   8       56.66       59.43      2.66 o 
   2   1   8       54.76       59.70      2.74 o 
   3   1   8        2.12        3.07      1.08 o 
   4   1   8       16.18       17.51      1.32 o 
   5   1   8      268.44      308.28      8.06 o 
   6   1   8       34.91       33.05      2.18 o 
   7   1   8        5.83        4.07      1.81 o 
   8   1   8        8.60        6.19      1.51 o 
   9   1   8        4.41        6.29      2.27 o 
  10   1   8        2.68        2.68      1.99 o 
  11   1   8       14.53       22.88      3.86 o 
  12   1   8        3.10        5.22      2.65 o 
   0   2   8       10.26       11.05      1.85 o 
   1   2   8       12.53       12.25      1.58 o 
   2   2   8       83.97       84.99      3.48 o 
   3   2   8        5.64        9.05      1.60 o 
   4   2   8       59.52       48.76      3.68 o 
   5   2   8      130.94      140.73      5.16 o 
   6   2   8       91.87       87.27      3.98 o 
   7   2   8       35.78       27.87      2.14 o 
   8   2   8        7.80       11.22      1.97 o 
   9   2   8        1.39        3.96      2.59 o 
  10   2   8        1.40        0.10      3.43 o 
  11   2   8        3.07        4.35      2.23 o 
   0   3   8       77.07       66.25      4.77 o 
   1   3   8        9.83       15.93      1.98 o 
   2   3   8       34.08       35.12      2.95 o 
   3   3   8       95.29       90.83      4.11 o 
   4   3   8       92.02       99.01      4.53 o 
   5   3   8       87.95       95.02      4.15 o 
   6   3   8       84.62       86.15      3.83 o 
   7   3   8       20.36       22.37      2.31 o 
   8   3   8        1.97        5.17      1.73 o 
   9   3   8        0.50        3.23      2.21 o 
  10   3   8       27.84       25.41      3.40 o 
  11   3   8        4.17        7.51      2.70 o 
   0   4   8       53.75       63.12      5.26 o 
   1   4   8       59.53       58.69      3.38 o 
   2   4   8       79.38       73.33      3.62 o 
   3   4   8       84.43       79.88      3.95 o 
   4   4   8        2.91        3.06      1.88 o 
   5   4   8       89.61       86.51      3.64 o 
   6   4   8       11.88       14.15      2.13 o 
   7   4   8       25.06       21.90      3.96 o 
   8   4   8        1.28        5.59      2.05 o 
   9   4   8        2.92        1.27      2.21 o 
  10   4   8        3.53        7.02      2.31 o 
  11   4   8        3.99        3.00      3.00 o 
   0   5   8      161.07      159.58      9.18 o 
   1   5   8       17.38       19.47      1.97 o 
   2   5   8       31.85       29.86      2.14 o 
   3   5   8       24.12       26.83      2.50 o 
   4   5   8        5.39        8.93      1.57 o 
   5   5   8        0.29        1.23      1.54 o 
   6   5   8        3.39        7.36      1.78 o 
   7   5   8        8.70        9.55      2.54 o 
   8   5   8       13.34       13.24      2.24 o 
   9   5   8        9.81        6.01      4.05 o 
  10   5   8        3.94        8.12      2.11 o 
  11   5   8        0.95       -0.23      3.00 o 
   0   6   8       98.56       97.37      8.08 o 
   1   6   8       11.82        9.91      1.74 o 
   2   6   8      155.19      158.25      5.82 o 
   3   6   8       10.49       14.53      1.87 o 
   4   6   8       29.63       28.49      2.57 o 
   5   6   8       37.04       35.55      3.35 o 
   6   6   8       23.42       18.83      2.54 o 
   7   6   8        1.37        0.29      2.22 o 
   8   6   8        2.35        4.22      2.07 o 
   9   6   8        1.98        2.56      2.33 o 
  10   6   8        3.14        5.07      3.18 o 
  11   6   8        1.33        4.93      2.64 o 
   0   7   8       34.33       34.63      8.23 o 
   1   7   8       83.06       88.93      3.87 o 
   2   7   8       25.86       25.02      2.77 o 
   3   7   8       16.72       15.81      2.32 o 
   4   7   8       15.99       13.59      2.41 o 
   5   7   8       34.11       38.27      3.49 o 
   6   7   8        5.43        9.84      1.91 o 
   7   7   8        2.36        7.21      2.29 o 
   8   7   8        2.34        8.19      2.41 o 
   9   7   8        0.24        6.90      2.26 o 
  10   7   8        0.27        4.45      2.28 o 
   0   8   8      125.93      120.43     11.14 o 
   1   8   8        7.53        5.93      2.28 o 
   2   8   8       30.37       32.11      2.64 o 
   3   8   8       15.86       13.90      1.90 o 
   4   8   8        5.87        7.08      2.09 o 
   5   8   8        2.62        3.44      1.86 o 
   6   8   8       28.65       30.00      2.66 o 
   7   8   8        5.26        5.90      2.25 o 
   8   8   8        1.54       -0.89      2.27 o 
   9   8   8        9.65        8.47      2.59 o 
  10   8   8        1.26        4.88      2.49 o 
   0   9   8       39.54       43.01      4.55 o 
   1   9   8        8.93        5.44      1.78 o 
   2   9   8        7.76        9.08      2.59 o 
   3   9   8        2.60        7.09      2.50 o 
   4   9   8        1.65        2.73      2.19 o 
   5   9   8       24.33       20.35      4.25 o 
   6   9   8       38.62       40.40      4.73 o 
   7   9   8       10.15        9.68      2.42 o 
   8   9   8        3.57        2.88      2.30 o 
   9   9   8        0.06        4.05      2.87 o 
   0  10   8        1.89        3.01      2.47 o 
   1  10   8        5.73        8.87      1.70 o 
   2  10   8        0.14        2.11      2.07 o 
   3  10   8        4.37        7.95      1.66 o 
   4  10   8        7.64        9.02      2.23 o 
   5  10   8       28.94       34.43      5.18 o 
   6  10   8       22.67       25.40      3.78 o 
   7  10   8        4.44        4.87      2.26 o 
   8  10   8        0.48        2.58      3.12 o 
   0  11   8        8.89        9.22      3.16 o 
   1  11   8        0.34        2.37      1.82 o 
   2  11   8        3.87        5.61      2.32 o 
   3  11   8        0.34       -0.78      2.26 o 
   4  11   8        3.82        4.82      2.13 o 
   5  11   8        9.40       10.38      2.35 o 
   6  11   8       20.43       15.66      3.26 o 
   7  11   8        2.76        7.23      2.48 o 
   0  12   8        6.47       11.93      3.82 o 
   1  12   8        6.42       11.72      2.92 o 
   2  12   8        5.10        8.15      2.54 o 
   3  12   8        0.89        5.60      2.39 o 
   4  12   8        0.21        4.17      2.12 o 
   5  12   8        9.86        9.78      2.78 o 
   6  12   8        1.72        5.84      3.34 o 
   0  13   8        8.10        1.83      4.11 o 
   1  13   8        3.60        2.85      2.77 o 
   2  13   8        2.08        7.46      3.22 o 
   3  13   8        0.38        3.91      2.10 o 
   4  13   8        0.18        2.00      2.19 o 
   5  13   8        1.47        4.40      2.17 o 
   0  14   8        3.84        4.32      5.12 o 
   1  14   8       10.70       12.78      3.90 o 
   2  14   8        2.00        0.52      3.31 o 
   3  14   8        0.01       -3.62      3.62 o 
   2   0   9       26.96       24.34      4.03 o 
   4   0   9       48.04       41.77      4.72 o 
   6   0   9       11.52        5.49      2.41 o 
   8   0   9       26.31       26.26      4.12 o 
  10   0   9        1.03        2.22      3.81 o 
   1   1   9        0.51        1.99      1.23 o 
   2   1   9        1.83        2.76      1.89 o 
   3   1   9       28.30       31.20      2.95 o 
   4   1   9       95.51       93.59      6.15 o 
   5   1   9        5.58        3.09      1.41 o 
   6   1   9       15.40       12.54      1.82 o 
   7   1   9        1.44        2.17      1.20 o 
   8   1   9        2.63        5.36      1.93 o 
   9   1   9        4.12        8.17      2.57 o 
  10   1   9        0.57        3.41      3.32 o 
   1   2   9       13.30       11.01      2.07 o 
   2   2   9       13.36       14.80      1.68 o 
   3   2   9       16.12       11.88      1.73 o 
   4   2   9       44.95       40.12      2.94 o 
   5   2   9       15.03       13.51      1.89 o 
   6   2   9        0.12        3.48      1.29 o 
   7   2   9       28.55       30.50      2.94 o 
   8   2   9        5.21        7.72      2.12 o 
   9   2   9        4.33        8.20      1.72 o 
  10   2   9        0.79        3.75      4.90 o 
   1   3   9       70.07       73.90      3.57 o 
   2   3   9       23.61       30.19      3.21 o 
   3   3   9       35.31       33.40      2.57 o 
   4   3   9       22.62       21.25      2.55 o 
   5   3   9       19.11       17.88      2.14 o 
   6   3   9       11.49       13.44      2.01 o 
   7   3   9       53.07       41.19      3.46 o 
   8   3   9        1.23        2.11      2.33 o 
   9   3   9        3.21        6.68      1.76 o 
  10   3   9        9.82        5.62      2.60 o 
   1   4   9       74.08       80.47      4.35 o 
   2   4   9       28.84       26.79      2.55 o 
   3   4   9       51.47       58.11      4.14 o 
   4   4   9       43.95       54.07      3.76 o 
   5   4   9        9.98        7.49      1.67 o 
   6   4   9        0.23        1.61      1.46 o 
   7   4   9       16.38       11.53      3.15 o 
   8   4   9       28.00       29.73      3.33 o 
   9   4   9       16.57       13.01      2.88 o 
  10   4   9        1.77        3.97      2.34 o 
   1   5   9       73.27       77.04      5.20 o 
   2   5   9        5.33        5.47      1.50 o 
   3   5   9       29.29       25.50      2.25 o 
   4   5   9       15.60       16.40      2.38 o 
   5   5   9       66.35       70.68      5.23 o 
   6   5   9       12.42       11.50      2.57 o 
   7   5   9        6.12        9.51      2.28 o 
   8   5   9        7.11        7.00      2.22 o 
   9   5   9       10.57        8.43      2.54 o 
  10   5   9        2.61        3.22      3.15 o 
   1   6   9        6.93        7.42      1.63 o 
   2   6   9      126.25      127.33      6.90 o 
   3   6   9        1.28        1.54      1.66 o 
   4   6   9       18.31       13.35      1.74 o 
   5   6   9        4.57       10.42      2.19 o 
   6   6   9       12.97       13.14      2.20 o 
   7   6   9       13.94       17.81      2.97 o 
   8   6   9        6.68        6.68      2.32 o 
   9   6   9        0.56        1.70      2.57 o 
   1   7   9       16.02       14.74      2.10 o 
   2   7   9        4.97        5.68      1.75 o 
   3   7   9        9.22        9.01      2.09 o 
   4   7   9       29.53       27.21      3.00 o 
   5   7   9        5.02        4.48      2.11 o 
   6   7   9        9.72       11.49      2.60 o 
   7   7   9        0.09        3.68      2.12 o 
   8   7   9        4.55        4.20      2.27 o 
   9   7   9        3.03        3.73      4.02 o 
   1   8   9        8.55        9.75      1.88 o 
   2   8   9        4.48        6.72      1.84 o 
   3   8   9       13.71       11.80      2.07 o 
   4   8   9       28.53       31.16      3.63 o 
   5   8   9        7.33        5.39      2.44 o 
   6   8   9        0.60        3.34      2.05 o 
   7   8   9        4.51        3.77      3.06 o 
   8   8   9        1.76        6.01      2.42 o 
   1   9   9        7.29       11.15      2.20 o 
   2   9   9        5.56        5.67      1.82 o 
   3   9   9        0.32       -1.01      2.46 o 
   4   9   9        9.78        8.39      2.38 o 
   5   9   9        2.24        2.21      2.53 o 
   6   9   9        0.38       -1.19      2.46 o 
   7   9   9       11.24        7.19      2.68 o 
   1  10   9       13.70       14.15      2.33 o 
   2  10   9        3.51        0.64      2.30 o 
   3  10   9       17.80       12.95      2.83 o 
   4  10   9        5.45        4.45      2.08 o 
   5  10   9        5.96        6.27      2.85 o 
   6  10   9        4.28       11.10      2.94 o 
   7  10   9        8.73        8.88      2.81 o 
   1  11   9        0.73        0.50      2.46 o 
   2  11   9       12.53       11.68      2.42 o 
   3  11   9        1.56        3.80      2.83 o 
   4  11   9        1.85        2.99      2.46 o 
   5  11   9        0.15       -0.82      2.95 o 
   1  12   9       11.90       15.61      3.61 o 
   2  12   9        3.11        8.50      3.00 o 
   3  12   9        0.07        3.06      3.43 o 
   4  12   9        3.81        4.23      2.89 o 
   1  13   9        0.52        4.94      5.00 o 
   0   0  10      182.82      257.28     46.30 o 
   2   0  10       77.31       71.09      6.70 o 
   4   0  10       21.19       23.12      4.06 o 
   6   0  10       47.26       34.96      4.94 o 
   8   0  10        4.99       12.86      5.33 o 
   0   1  10        6.82        9.51      3.34 o 
   1   1  10       56.14       51.43      4.02 o 
   2   1  10       51.59       53.66      4.26 o 
   3   1  10       18.51       21.86      2.68 o 
   4   1  10       32.72       34.14      3.37 o 
   5   1  10       90.63       91.44      9.40 o 
   6   1  10       15.44       13.68      2.58 o 
   7   1  10        2.02        6.42      2.18 o 
   8   1  10        8.08       15.08      3.78 o 
   9   1  10        0.62        3.44      3.03 o 
   0   2  10       49.96       64.79      5.92 o 
   1   2  10       15.99       15.78      2.38 o 
   2   2  10        0.19        3.46      1.74 o 
   3   2  10        5.14        3.25      1.79 o 
   4   2  10       10.93        9.37      2.75 o 
   5   2  10        7.66        6.33      1.87 o 
   6   2  10       11.36       11.90      2.64 o 
   7   2  10       15.98       12.02      3.31 o 
   8   2  10        7.53        9.70      3.62 o 
   9   2  10        2.25       10.86      3.27 o 
   0   3  10      105.03       96.16      7.33 o 
   1   3  10       21.63       22.30      2.69 o 
   2   3  10       23.12       18.68      2.41 o 
   3   3  10        9.67        6.56      1.85 o 
   4   3  10        4.44        6.30      1.40 o 
   5   3  10        1.98        6.49      1.72 o 
   6   3  10       14.09       10.51      2.46 o 
   7   3  10        8.25       11.65      2.87 o 
   8   3  10        1.64        7.39      2.49 o 
   9   3  10        3.88        3.88      4.30 o 
   0   4  10       13.02       18.47      2.81 o 
   1   4  10       31.56       31.33      2.72 o 
   2   4  10       24.77       21.57      2.51 o 
   3   4  10        3.85        3.20      1.37 o 
   4   4  10        7.99        7.04      1.53 o 
   5   4  10        7.77        8.37      1.63 o 
   6   4  10        3.20        8.07      2.39 o 
   7   4  10        1.42        6.75      2.26 o 
   8   4  10        2.51        7.91      2.93 o 
   0   5  10       45.59       44.13      4.51 o 
   1   5  10        3.62        3.13      1.80 o 
   2   5  10        0.06        4.62      1.18 o 
   3   5  10       10.78        9.11      1.52 o 
   4   5  10        1.03        4.05      2.00 o 
   5   5  10       34.11       34.74      3.41 o 
   6   5  10       17.26       15.13      3.22 o 
   7   5  10        0.22        5.38      2.44 o 
   8   5  10        0.58        4.34      3.63 o 
   0   6  10       17.86       20.34      4.58 o 
   1   6  10        6.20        6.47      1.88 o 
   2   6  10        4.31        4.73      1.56 o 
   3   6  10        2.25        2.99      1.79 o 
   4   6  10       13.43        8.82      2.12 o 
   5   6  10        0.02        1.70      2.54 o 
   6   6  10        6.45       10.38      2.24 o 
   7   6  10        4.02        3.95      2.35 o 
   8   6  10        7.42       12.12      3.92 o 
   0   7  10        9.19       10.31      4.02 o 
   1   7  10        3.50        3.93      1.99 o 
   2   7  10        3.78        1.74      1.52 o 
   3   7  10        4.27        4.42      1.94 o 
   4   7  10        2.70        1.98      2.61 o 
   5   7  10       17.93       17.42      2.74 o 
   6   7  10        2.89        4.93      2.55 o 
   7   7  10        1.63        2.57      2.52 o 
   0   8  10       34.03       36.78      5.35 o 
   1   8  10        0.40        2.41      1.77 o 
   2   8  10        2.30        1.95      2.07 o 
   3   8  10       13.47       14.40      2.50 o 
   4   8  10        2.49        6.75      2.53 o 
   5   8  10        0.52        3.77      4.12 o 
   6   8  10        4.32        3.61      2.77 o 
   0   9  10        8.50        6.39      5.01 o 
   1   9  10        8.73        3.31      3.13 o 
   2   9  10        1.69        1.38      2.92 o 
   3   9  10        1.24        0.34      2.46 o 
   4   9  10        3.77        4.32      2.00 o 
   5   9  10        4.28        4.01      2.55 o 
   0  10  10        8.07        3.52      3.75 o 
   1  10  10        2.13        0.39      3.16 o 
   2  10  10        0.04        1.78      2.96 o 
   3  10  10        1.87        1.90      2.96 o 
   4  10  10        3.46        0.96      3.10 o 
   0  11  10       16.27       16.90      7.74 o 
   1  11  10        1.07        1.26      3.53 o 
   2  11  10        4.60        7.04      3.14 o 
   2   0  11        0.21        1.54      2.68 o 
   4   0  11       20.55       14.87      3.95 o 
   6   0  11        5.69        4.95      3.32 o 
   1   1  11        1.79        6.12      2.11 o 
   2   1  11       23.53       24.83      3.49 o 
   3   1  11       10.54       11.17      2.78 o 
   4   1  11        5.92        4.59      2.43 o 
   5   1  11        0.22        1.33      2.82 o 
   6   1  11        6.34        5.26      2.48 o 
   7   1  11        2.15       -2.28      9.62 o 
   1   2  11        6.93        4.75      2.11 o 
   2   2  11        8.67        9.87      2.18 o 
   3   2  11       13.35       10.62      2.36 o 
   4   2  11       31.23       20.63      2.70 o 
   5   2  11        7.86        4.58      2.96 o 
   6   2  11        1.87        2.11      2.42 o 
   7   2  11        3.60       -3.41      3.86 o 
   1   3  11       15.82       21.82      2.87 o 
   2   3  11        1.41        3.77      1.95 o 
   3   3  11       10.83       10.07      2.67 o 
   4   3  11        1.31        2.52      1.99 o 
   5   3  11        2.30        5.34      2.60 o 
   6   3  11        0.52       -1.52      3.49 o 
   7   3  11        6.31        8.83      3.14 o 
   1   4  11       11.36       13.66      2.29 o 
   2   4  11       12.44        8.64      2.16 o 
   3   4  11        4.10        5.36      2.33 o 
   4   4  11        2.49        3.47      2.75 o 
   5   4  11        5.21        8.35      2.80 o 
   6   4  11        0.76        1.56      2.05 o 
   1   5  11       31.57       31.79      4.02 o 
   2   5  11        3.74        2.94      2.34 o 
   3   5  11        0.21       -1.70      3.48 o 
   4   5  11        4.87        6.98      2.97 o 
   5   5  11        1.09        7.95      2.53 o 
   6   5  11        4.33        8.03      3.15 o 
   1   6  11        1.98        0.66      2.23 o 
   2   6  11        7.62        5.09      2.56 o 
   3   6  11        2.65        5.35      3.89 o 
   4   6  11        3.14        3.40      3.64 o 
   5   6  11        0.82        3.14      2.63 o 
   1   7  11        0.62        2.28      2.88 o 
   2   7  11        1.55        7.47      3.41 o 
   3   7  11        1.08        2.43      2.35 o 
   4   7  11        3.39        5.43      3.46 o 
   5   7  11        0.80       -0.93      5.11 o 
   1   8  11       11.24       15.02      2.86 o 
   2   8  11        9.00        5.87      2.34 o 
   3   8  11       10.20        6.59      2.98 o 
   1   9  11        0.95        3.47      2.76 o 
   0   0  12       28.29       43.17     12.80 o 
   2   0  12        5.05        2.17      4.20 o 
   4   0  12        7.75       14.61      4.27 o 
   0   1  12       32.09       24.41      7.82 o 
   1   1  12       18.70       14.44      2.99 o 
   2   1  12        0.05        5.13      2.76 o 
   3   1  12        6.66        5.53      2.49 o 
   4   1  12        0.68        3.15      2.26 o 
   0   2  12        9.49       11.96      3.21 o 
   1   2  12       22.86       22.60      3.56 o 
   2   2  12       10.31        9.00      2.13 o 
   3   2  12        1.05        5.61      2.47 o 
   4   2  12        0.19        7.37      3.32 o 
   0   3  12        4.76        3.96      2.77 o 
   1   3  12        8.10        8.27      2.16 o 
   2   3  12       25.21       24.10      3.61 o 
   3   3  12        3.43        3.05      2.33 o 
   4   3  12        0.34        0.07      2.20 o 
   0   4  12        6.51        2.68      3.42 o 
   1   4  12        0.79        2.25      2.12 o 
   2   4  12        4.54        7.25      2.35 o 
   3   4  12        3.78        3.97      3.30 o 
   0   5  12        9.11        9.00      3.16 o 
   1   5  12        0.06        5.14      2.60 o 
   2   5  12        1.36       -2.79      2.81 o 
                                                 
